# Supplementary material for: Copy Number Variation (CNV): A New Genomic Insight in Horses
Source: Animals (Basel). 2022 Jun 2;12(11):1435. doi: 10.3390/ani12111435 (PMC9179425; doi:10.3390/ani12111435)
Supplement: Supplementary file 1 [file animals-12-01435-s001.zip › Supplementary Materials.xlsx]

## Sheet: Table S1
Chr	Duplications	Deletions
1	627	823
2	497	208
3	407	102
4	467	481
5	416	240
6	484	356
7	378	251
8	620	198
9	261	88
10	374	130
11	186	101
12	2007	747
13	391	81
14	368	74
15	210	183
16	187	18
17	315	75
18	418	109
19	359	62
20	1775	1692
21	273	21
22	436	118
23	187	44
24	153	113
25	107	87
26	226	30
27	248	128
28	200	173
29	133	169
30	192	9
31	85	4
	12987	6915

## Sheet: Table S2
Chr	CNVR_ID	Start	End	n_Sample	0	1	3	4	Type	Length
1	CNVR_1	40679	65353	15		15			Loss	24675
1	CNVR_2	568386	622495	1		1			Loss	54110
1	CNVR_3	688494	703780	1			1		Gain	15287
1	CNVR_4	1874858	1905461	1			1		Gain	30604
1	CNVR_5	2627233	2638842	1			1		Gain	11610
1	CNVR_6	4781210	4786097	1			1		Gain	4888
1	CNVR_7	5656366	5681512	1			1		Gain	25147
1	CNVR_8	6460970	6486560	1			1		Gain	25591
1	CNVR_9	7179087	7197574	1			1		Gain	18488
1	CNVR_10	8647961	8688472	1			1		Gain	40512
1	CNVR_11	9501779	9519364	1			1		Gain	17586
1	CNVR_12	9872055	9931425	1			1		Gain	59371
1	CNVR_13	11023424	11162254	2		1	1		Mixed	138831
1	CNVR_14	13029814	13069374	1			1		Gain	39561
1	CNVR_15	13408923	13427364	1			1		Gain	18442
1	CNVR_16	13710960	13739903	1			1		Gain	28944
1	CNVR_17	14378823	14390485	1			1		Gain	11663
1	CNVR_18	16387104	16461120	7			7		Gain	74017
1	CNVR_19	16631475	16766594	2	1		1		Mixed	135120
1	CNVR_20	18408401	18420535	1		1			Loss	12135
1	CNVR_21	19484641	19518187	1			1		Gain	33547
1	CNVR_22	20430932	20460475	1			1		Gain	29544
1	CNVR_23	21069533	21098391	1			1		Gain	28859
1	CNVR_24	21771943	21779708	1			1		Gain	7766
1	CNVR_25	22098284	22108513	1	1				Loss	10230
1	CNVR_26	23309626	23329433	1			1		Gain	19808
1	CNVR_27	23650631	23672471	1			1		Gain	21841
1	CNVR_28	24682511	24705156	1			1		Gain	22646
1	CNVR_29	24714018	24722075	1			1		Gain	8058
1	CNVR_30	25408699	25477452	1			1		Gain	68754
1	CNVR_31	26046516	26087415	2			2		Gain	40900
1	CNVR_32	27290602	27305334	1			1		Gain	14733
1	CNVR_33	28046350	28071514	1			1		Gain	25165
1	CNVR_34	28920706	28941260	1			1		Gain	20555
1	CNVR_35	30397713	30409775	1			1		Gain	12063
1	CNVR_36	31917834	32014054	2			2		Gain	96221
1	CNVR_37	33179045	33187465	1			1		Gain	8421
1	CNVR_38	33765069	33779886	1			1		Gain	14818
1	CNVR_39	34075158	34112524	1	1				Loss	37367
1	CNVR_40	34773693	34800919	8		8			Loss	27227
1	CNVR_41	36813092	36906088	1			1		Gain	92997
1	CNVR_42	37345612	37405614	1			1		Gain	60003
1	CNVR_43	38466857	38489885	1			1		Gain	23029
1	CNVR_44	38537818	38702511	3			3		Gain	164694
1	CNVR_45	38712381	38737120	1			1		Gain	24740
1	CNVR_46	39168235	39240243	2		2			Loss	72009
1	CNVR_47	40433444	40459457	1			1		Gain	26014
1	CNVR_48	41267345	41280554	11	2	9			Loss	13210
1	CNVR_49	42453100	42478949	1			1		Gain	25850
1	CNVR_50	42583834	42942127	2			2		Gain	358294
1	CNVR_51	44289287	44305989	1			1		Gain	16703
1	CNVR_52	44486331	44537645	2			2		Gain	51315
1	CNVR_53	45510138	45539458	2			2		Gain	29321
1	CNVR_54	45580976	45629034	4			4		Gain	48059
1	CNVR_55	45855233	45926847	2			2		Gain	71615
1	CNVR_56	45964942	45991876	1			1		Gain	26935
1	CNVR_57	46022798	46146665	3			3		Gain	123868
1	CNVR_58	47109214	47153996	2			2		Gain	44783
1	CNVR_59	47187621	47213937	1			1		Gain	26317
1	CNVR_60	47394043	47414786	120	117		3		Mixed	20744
1	CNVR_61	49320082	49341890	1			1		Gain	21809
1	CNVR_62	49608165	49655176	1			1		Gain	47012
1	CNVR_63	51726551	51833953	1			1		Gain	107403
1	CNVR_64	51908836	51954995	1			1		Gain	46160
1	CNVR_65	52710587	52734767	1			1		Gain	24181
1	CNVR_66	53746708	53926552	5		4	1		Mixed	179845
1	CNVR_67	54355578	54375899	3	3				Loss	20322
1	CNVR_68	54596216	54614510	2			2		Gain	18295
1	CNVR_69	54923478	54946636	1			1		Gain	23159
1	CNVR_70	55078528	55092454	2	1		1		Mixed	13927
1	CNVR_71	55705873	55725984	1			1		Gain	20112
1	CNVR_72	57678581	57739673	2			2		Gain	61093
1	CNVR_73	59285949	59325788	1			1		Gain	39840
1	CNVR_74	60443334	60576484	1			1		Gain	133151
1	CNVR_75	61582519	61628182	1			1		Gain	45664
1	CNVR_76	61911057	62023459	2			1	1	Gain	112403
1	CNVR_77	62801081	62820536	1			1		Gain	19456
1	CNVR_78	63158986	63213425	1			1		Gain	54440
1	CNVR_79	63297805	63350715	1			1		Gain	52911
1	CNVR_80	64680529	64687129	1			1		Gain	6601
1	CNVR_81	67201169	67582737	34			33	1	Gain	381569
1	CNVR_82	69841803	69870368	1			1		Gain	28566
1	CNVR_83	69939083	69975092	1			1		Gain	36010
1	CNVR_84	70507913	70514147	1			1		Gain	6235
1	CNVR_85	70965594	70974615	1			1		Gain	9022
1	CNVR_86	71273208	71307868	1			1		Gain	34661
1	CNVR_87	71425780	71461257	3			3		Gain	35478
1	CNVR_88	71677965	71720839	1		1			Loss	42875
1	CNVR_89	72815289	72824695	1			1		Gain	9407
1	CNVR_90	73230677	73244516	1			1		Gain	13840
1	CNVR_91	73602025	73619229	1			1		Gain	17205
1	CNVR_92	74377783	74389990	1			1		Gain	12208
1	CNVR_93	75254956	75297492	1			1		Gain	42537
1	CNVR_94	76471319	76509172	1			1		Gain	37854
1	CNVR_95	76785001	76815005	2			2		Gain	30005
1	CNVR_96	76888780	76913782	1			1		Gain	25003
1	CNVR_97	76987091	77031454	3			3		Gain	44364
1	CNVR_98	77106366	77115696	1			1		Gain	9331
1	CNVR_99	77707431	77748507	2			2		Gain	41077
1	CNVR_100	77849582	77864600	1			1		Gain	15019
1	CNVR_101	78175330	78182957	1			1		Gain	7628
1	CNVR_102	79102589	79119053	1			1		Gain	16465
1	CNVR_103	80340398	80349417	1			1		Gain	9020
1	CNVR_104	81073078	81104669	33	9	24			Loss	31592
1	CNVR_105	81383493	81402565	1			1		Gain	19073
1	CNVR_106	83929458	83954780	1			1		Gain	25323
1	CNVR_107	86403406	86428274	1			1		Gain	24869
1	CNVR_108	86527308	86538501	1			1		Gain	11194
1	CNVR_109	86612614	86621937	3			3		Gain	9324
1	CNVR_110	87025972	87109081	2			2		Gain	83110
1	CNVR_111	87455314	87471855	1			1		Gain	16542
1	CNVR_112	89222272	89228456	1	1				Loss	6185
1	CNVR_113	89343548	89351210	1			1		Gain	7663
1	CNVR_114	89667775	89671346	1			1		Gain	3572
1	CNVR_115	89683705	89708389	1				1	Gain	24685
1	CNVR_116	89921278	89950350	3	3				Loss	29073
1	CNVR_117	91225822	91247402	1			1		Gain	21581
1	CNVR_118	91405181	91406802	1			1		Gain	1622
1	CNVR_119	94280015	94299679	1		1			Loss	19665
1	CNVR_120	94871182	94891893	1			1		Gain	20712
1	CNVR_121	95344683	95376538	1			1		Gain	31856
1	CNVR_122	97243981	97270848	10	7		3		Mixed	26868
1	CNVR_123	97400928	97410451	1			1		Gain	9524
1	CNVR_124	98883323	98907452	1			1		Gain	24130
1	CNVR_125	100641995	100645983	1			1		Gain	3989
1	CNVR_126	101337073	101354593	1			1		Gain	17521
1	CNVR_127	101390706	101448423	1			1		Gain	57718
1	CNVR_128	101765192	101775023	1		1			Loss	9832
1	CNVR_129	105293819	105305966	2			2		Gain	12148
1	CNVR_130	106218014	106235648	1			1		Gain	17635
1	CNVR_131	106317904	106337676	1			1		Gain	19773
1	CNVR_132	106469633	106480204	2			2		Gain	10572
1	CNVR_133	108029616	108052905	1			1		Gain	23290
1	CNVR_134	109357207	109385060	1			1		Gain	27854
1	CNVR_135	109433253	109446547	1			1		Gain	13295
1	CNVR_136	109585921	109663924	3			3		Gain	78004
1	CNVR_137	110078314	110094631	1			1		Gain	16318
1	CNVR_138	110171789	110183832	1			1		Gain	12044
1	CNVR_139	110382216	110492763	64	21	41	2		Mixed	110548
1	CNVR_140	110999919	111280457	2			2		Gain	280539
1	CNVR_141	111404808	111481213	2			2		Gain	76406
1	CNVR_142	111552462	111571874	1			1		Gain	19413
1	CNVR_143	111674663	111746661	2			2		Gain	71999
1	CNVR_144	112366836	112411402	2			2		Gain	44567
1	CNVR_145	112450416	112453186	2	2				Loss	2771
1	CNVR_146	113596605	113703332	1			1		Gain	106728
1	CNVR_147	114481416	114554218	2			2		Gain	72803
1	CNVR_148	114962297	115273268	85			85		Gain	310972
1	CNVR_149	117755238	117782476	1			1		Gain	27239
1	CNVR_150	117895974	117916554	1			1		Gain	20581
1	CNVR_151	119214034	119240711	2			2		Gain	26678
1	CNVR_152	119937389	119949010	1			1		Gain	11622
1	CNVR_153	120619172	120640204	1			1		Gain	21033
1	CNVR_154	120920465	121073209	1			1		Gain	152745
1	CNVR_155	122197221	122256184	2			2		Gain	58964
1	CNVR_156	125278917	125282861	1			1		Gain	3945
1	CNVR_157	125997254	126034077	1		1			Loss	36824
1	CNVR_158	128661119	128668835	2			2		Gain	7717
1	CNVR_159	129297254	129306487	1			1		Gain	9234
1	CNVR_160	129544443	129553072	1			1		Gain	8630
1	CNVR_161	130401791	130425949	1		1			Loss	24159
1	CNVR_162	131098784	131125779	5			5		Gain	26996
1	CNVR_163	131952546	131966197	1			1		Gain	13652
1	CNVR_164	133146278	133159381	2		2			Loss	13104
1	CNVR_165	134787023	134793480	1			1		Gain	6458
1	CNVR_166	136707855	136724850	2	2				Loss	16996
1	CNVR_167	136812224	136833968	1			1		Gain	21745
1	CNVR_168	137246437	137305832	7			7		Gain	59396
1	CNVR_169	137988248	138006772	1		1			Loss	18525
1	CNVR_170	138474287	138537295	1			1		Gain	63009
1	CNVR_171	139268716	139285171	1			1		Gain	16456
1	CNVR_172	139650095	139743267	1			1		Gain	93173
1	CNVR_173	139911274	139926382	1			1		Gain	15109
1	CNVR_174	140023232	140044071	1			1		Gain	20840
1	CNVR_175	142167958	142202642	1			1		Gain	34685
1	CNVR_176	143459749	143519724	1			1		Gain	59976
1	CNVR_177	144114811	144140798	1			1		Gain	25988
1	CNVR_178	146932877	146985302	1			1		Gain	52426
1	CNVR_179	147208676	147210133	2			2		Gain	1458
1	CNVR_180	147259603	147269467	2			2		Gain	9865
1	CNVR_181	147507498	147515186	1			1		Gain	7689
1	CNVR_182	148857604	148874816	1			1		Gain	17213
1	CNVR_183	148976768	148978418	1			1		Gain	1651
1	CNVR_184	148996549	149015885	1			1		Gain	19337
1	CNVR_185	149713739	149722499	1			1		Gain	8761
1	CNVR_186	150971639	150978675	2			2		Gain	7037
1	CNVR_187	151216919	151221373	1			1		Gain	4455
1	CNVR_188	152126439	152132901	1			1		Gain	6463
1	CNVR_189	152779877	152787869	1			1		Gain	7993
1	CNVR_190	154815080	154833734	1			1		Gain	18655
1	CNVR_191	155293766	155298617	1			1		Gain	4852
1	CNVR_192	155735832	156536134	1			1		Gain	800303
1	CNVR_193	156596546	159230104	158	58	115	5		Mixed	2633559
1	CNVR_194	159497093	159521382	1			1		Gain	24290
1	CNVR_195	159996424	160021541	84	68	14	2		Mixed	25118
1	CNVR_196	160103444	160112890	1			1		Gain	9447
1	CNVR_197	160129306	160131451	1			1		Gain	2146
1	CNVR_198	160419298	160423001	2	2				Loss	3704
1	CNVR_199	160460897	161230500	188	52	48	95	2	Mixed	769604
1	CNVR_200	161539500	161548382	1			1		Gain	8883
1	CNVR_201	161569806	162311488	92	7	86	9		Mixed	741683
1	CNVR_202	162336591	162408881	2			2		Gain	72291
1	CNVR_203	162410340	162508069	2			2		Gain	97730
1	CNVR_204	162729107	162738599	2	1	1			Loss	9493
1	CNVR_205	163064590	163069626	12			12		Gain	5037
1	CNVR_206	164227520	164241110	2	2				Loss	13591
1	CNVR_207	164310685	164496673	67		2	65		Mixed	185989
1	CNVR_208	164601352	165010078	27	2		25		Mixed	408727
1	CNVR_209	166646396	166675249	1			1		Gain	28854
1	CNVR_210	167193810	167224363	1			1		Gain	30554
1	CNVR_211	167261230	167262528	1			1		Gain	1299
1	CNVR_212	167712873	167717197	40	27	13			Loss	4325
1	CNVR_213	167864998	167879551	1			1		Gain	14554
1	CNVR_214	167922081	167934012	1			1		Gain	11932
1	CNVR_215	168819018	168821259	1			1		Gain	2242
1	CNVR_216	169005469	169014771	1			1		Gain	9303
1	CNVR_217	169363044	169377010	1			1		Gain	13967
1	CNVR_218	169697219	169710761	1			1		Gain	13543
1	CNVR_219	170019742	170027954	1			1		Gain	8213
1	CNVR_220	170363033	170386268	1			1		Gain	23236
1	CNVR_221	170549850	170600880	1			1		Gain	51031
1	CNVR_222	171921657	171932400	1			1		Gain	10744
1	CNVR_223	172323533	172328417	1			1		Gain	4885
1	CNVR_224	173460376	173481109	9		1	8		Mixed	20734
1	CNVR_225	174032851	174040242	1			1		Gain	7392
1	CNVR_226	174058043	174144456	1			1		Gain	86414
1	CNVR_227	176013260	176021671	1			1		Gain	8412
1	CNVR_228	176062566	176087082	1			1		Gain	24517
1	CNVR_229	176387174	176390015	2	2				Loss	2842
1	CNVR_230	178028163	178043149	1			1		Gain	14987
1	CNVR_231	178321394	178325137	1			1		Gain	3744
1	CNVR_232	178912985	178914185	1			1		Gain	1201
1	CNVR_233	179681120	179742369	1			1		Gain	61250
1	CNVR_234	180318707	180328720	14	14				Loss	10014
1	CNVR_235	180525246	180549634	1			1		Gain	24389
1	CNVR_236	180866679	180876800	5			5		Gain	10122
1	CNVR_237	181072961	181088271	1			1		Gain	15311
1	CNVR_238	181618632	181622106	1			1		Gain	3475
1	CNVR_239	183104087	183114649	1			1		Gain	10563
1	CNVR_240	183310444	183318027	1			1		Gain	7584
1	CNVR_241	183544733	183551207	1			1		Gain	6475
1	CNVR_242	183836489	183849462	1			1		Gain	12974
1	CNVR_243	184765495	184785533	1			1		Gain	20039
1	CNVR_244	186192053	186211741	2		2			Loss	19689
1	CNVR_245	186300348	186366284	4			4		Gain	65937
1	CNVR_246	186460690	186465020	1			1		Gain	4331
1	CNVR_247	186756960	186787527	1			1		Gain	30568
1	CNVR_248	187373249	187377547	21	21				Loss	4299
1	CNVR_249	187576680	187589501	2			2		Gain	12822
1	CNVR_250	188222240	188252326	3			3		Gain	30087
10	CNVR_1505	625527	635556	1	1				Loss	10030
10	CNVR_1506	776816	795979	1			1		Gain	19164
10	CNVR_1507	1545309	1551518	1			1		Gain	6210
10	CNVR_1508	1605669	1631204	1		1			Loss	25536
10	CNVR_1509	2020615	2030044	1			1		Gain	9430
10	CNVR_1510	2186403	2201735	1		1			Loss	15333
10	CNVR_1511	2467155	2475866	1			1		Gain	8712
10	CNVR_1512	3277593	3287657	1			1		Gain	10065
10	CNVR_1513	3664414	3674623	1			1		Gain	10210
10	CNVR_1514	3879810	3888041	1			1		Gain	8232
10	CNVR_1515	4125091	4138527	1			1		Gain	13437
10	CNVR_1516	5407726	5426677	1			1		Gain	18952
10	CNVR_1517	5435210	5478840	2			2		Gain	43631
10	CNVR_1518	7298206	7334847	1			1		Gain	36642
10	CNVR_1519	7496850	7516675	2	2				Loss	19826
10	CNVR_1520	8138722	8165168	1			1		Gain	26447
10	CNVR_1521	9757081	9806359	1			1		Gain	49279
10	CNVR_1522	10119133	10125986	1			1		Gain	6854
10	CNVR_1523	12524058	12536621	24	20		4		Mixed	12564
10	CNVR_1524	13008799	13268714	78	4	30	45		Mixed	259916
10	CNVR_1525	13372373	13383813	1			1		Gain	11441
10	CNVR_1526	13599893	13615010	2			2		Gain	15118
10	CNVR_1527	13635258	13656649	1			1		Gain	21392
10	CNVR_1528	13710591	13759995	1			1		Gain	49405
10	CNVR_1529	14821648	14893155	1			1		Gain	71508
10	CNVR_1530	14948091	15005755	1			1		Gain	57665
10	CNVR_1531	15647750	15678775	1			1		Gain	31026
10	CNVR_1532	16016305	16059868	1			1		Gain	43564
10	CNVR_1533	16080046	16127336	1			1		Gain	47291
10	CNVR_1534	16814617	16846283	5			5		Gain	31667
10	CNVR_1535	17559154	17571332	1	1				Loss	12179
10	CNVR_1536	17832205	17871609	1			1		Gain	39405
10	CNVR_1537	17886407	17892895	1			1		Gain	6489
10	CNVR_1538	17950693	17992471	4		3	1		Mixed	41779
10	CNVR_1539	18389999	18412208	1		1			Loss	22210
10	CNVR_1540	18449482	18457378	1			1		Gain	7897
10	CNVR_1541	18745759	18766980	1			1		Gain	21222
10	CNVR_1542	19950307	20015851	2			2		Gain	65545
10	CNVR_1543	20194330	20201418	1			1		Gain	7089
10	CNVR_1544	20268755	20308593	2			2		Gain	39839
10	CNVR_1545	20768228	20928930	31	5	23	3		Mixed	160703
10	CNVR_1546	21131864	21169394	1			1		Gain	37531
10	CNVR_1547	21612808	21641076	1			1		Gain	28269
10	CNVR_1548	23311834	23360685	5			5		Gain	48852
10	CNVR_1549	24504457	24548376	1			1		Gain	43920
10	CNVR_1550	24978254	25012062	1			1		Gain	33809
10	CNVR_1551	26396857	26425433	1			1		Gain	28577
10	CNVR_1552	26464916	26492626	1			1		Gain	27711
10	CNVR_1553	26572792	26611989	1			1		Gain	39198
10	CNVR_1554	26645989	26680572	1			1		Gain	34584
10	CNVR_1555	26743315	26754574	6	3	3			Loss	11260
10	CNVR_1556	27138855	27211360	1			1		Gain	72506
10	CNVR_1557	27703017	27707284	1			1		Gain	4268
10	CNVR_1558	28647054	28773612	2			2		Gain	126559
10	CNVR_1559	29659614	29734700	1			1		Gain	75087
10	CNVR_1560	31165367	31455111	2			2		Gain	289745
10	CNVR_1561	31740224	31749542	1			1		Gain	9319
10	CNVR_1562	32100425	32118684	2		1	1		Mixed	18260
10	CNVR_1563	32179905	32199798	1			1		Gain	19894
10	CNVR_1564	32873589	32903995	2			2		Gain	30407
10	CNVR_1565	33267364	33281166	2	1		1		Mixed	13803
10	CNVR_1566	34008995	34052431	2			2		Gain	43437
10	CNVR_1567	34613383	34650610	2			2		Gain	37228
10	CNVR_1568	36023247	36085887	2			2		Gain	62641
10	CNVR_1569	36945840	36985295	1			1		Gain	39456
10	CNVR_1570	38575569	38597083	1			1		Gain	21515
10	CNVR_1571	38902084	38911552	1			1		Gain	9469
10	CNVR_1572	39077120	39099487	1			1		Gain	22368
10	CNVR_1573	39651259	39657520	1			1		Gain	6262
10	CNVR_1574	40083427	40099083	2			2		Gain	15657
10	CNVR_1575	41402598	41483377	3			3		Gain	80780
10	CNVR_1576	41661085	41665062	1			1		Gain	3978
10	CNVR_1577	41786691	41818160	4			4		Gain	31470
10	CNVR_1578	42151427	42160858	1			1		Gain	9432
10	CNVR_1579	43256950	43312978	1			1		Gain	56029
10	CNVR_1580	44337548	44377137	2			2		Gain	39590
10	CNVR_1581	44795197	44816904	1			1		Gain	21708
10	CNVR_1582	46018966	46066225	1			1		Gain	47260
10	CNVR_1583	46322543	46386069	1			1		Gain	63527
10	CNVR_1584	46522239	46544984	1			1		Gain	22746
10	CNVR_1585	48006800	48097116	1			1		Gain	90317
10	CNVR_1586	48782448	48804188	2			2		Gain	21741
10	CNVR_1587	50151373	50188145	4			3	1	Gain	36773
10	CNVR_1588	50205719	50220457	1			1		Gain	14739
10	CNVR_1589	52688187	52720606	1			1		Gain	32420
10	CNVR_1590	53100819	53106882	1	1				Loss	6064
10	CNVR_1591	53391063	53442029	1			1		Gain	50967
10	CNVR_1592	53614707	53632563	1				1	Gain	17857
10	CNVR_1593	54232817	54242696	1	1				Loss	9880
10	CNVR_1594	55482022	55487919	1			1		Gain	5898
10	CNVR_1595	55530701	55536723	1			1		Gain	6023
10	CNVR_1596	55718965	55734731	1	1				Loss	15767
10	CNVR_1597	55736109	55776482	2	1		1		Mixed	40374
10	CNVR_1598	60011043	60072847	1			1		Gain	61805
10	CNVR_1599	60710785	60715568	1			1		Gain	4784
10	CNVR_1600	62265496	62294133	1			1		Gain	28638
10	CNVR_1601	63088123	63101409	1			1		Gain	13287
10	CNVR_1602	64774675	64800191	1			1		Gain	25517
10	CNVR_1603	66117988	66155037	8			8		Gain	37050
10	CNVR_1604	66547581	66560445	2			2		Gain	12865
10	CNVR_1605	66617182	66673132	1		1			Loss	55951
10	CNVR_1606	69353980	69474542	1			1		Gain	120563
10	CNVR_1607	69580493	69587677	1			1		Gain	7185
10	CNVR_1608	69725215	69749396	1			1		Gain	24182
10	CNVR_1609	70124767	70155862	1			1		Gain	31096
10	CNVR_1610	71309726	71322665	1			1		Gain	12940
10	CNVR_1611	73363162	73399457	1			1		Gain	36296
10	CNVR_1612	74212144	74222666	1		1			Loss	10523
10	CNVR_1613	74235935	74526714	173			173		Gain	290780
10	CNVR_1614	74918335	74948167	1			1		Gain	29833
10	CNVR_1615	75474134	75488929	1	1				Loss	14796
10	CNVR_1616	75893262	75949951	2			2		Gain	56690
10	CNVR_1617	76394304	76418956	1			1		Gain	24653
10	CNVR_1618	76479047	76505508	1			1		Gain	26462
10	CNVR_1619	76683542	76706294	1			1		Gain	22753
10	CNVR_1620	76781312	76792372	1			1		Gain	11061
10	CNVR_1621	78972874	79129110	17	2	15			Loss	156237
10	CNVR_1622	79580794	79585419	1			1		Gain	4626
10	CNVR_1623	79657121	79692839	1			1		Gain	35719
10	CNVR_1624	80627443	80664793	1			1		Gain	37351
10	CNVR_1625	81442019	81456233	1		1			Loss	14215
10	CNVR_1626	81709456	81741579	1			1		Gain	32124
10	CNVR_1627	83007593	83023211	1			1		Gain	15619
10	CNVR_1628	83039882	83062045	1			1		Gain	22164
10	CNVR_1629	83774977	83787713	2			2		Gain	12737
10	CNVR_1630	83846072	83860257	1			1		Gain	14186
10	CNVR_1631	84131622	84146118	1		1			Loss	14497
10	CNVR_1632	84264685	84279370	1			1		Gain	14686
10	CNVR_1633	84373458	84386152	4	4				Loss	12695
10	CNVR_1634	84910767	84968546	2			2		Gain	57780
11	CNVR_1635	8808	63635	82	78	1	3		Mixed	54828
11	CNVR_1636	588015	604222	1	1				Loss	16208
11	CNVR_1637	1694089	1705374	1			1		Gain	11286
11	CNVR_1638	5184130	5202163	1			1		Gain	18034
11	CNVR_1639	6383084	6458893	4		1	3		Mixed	75810
11	CNVR_1640	6711500	6724833	1	1				Loss	13334
11	CNVR_1641	6763071	6785348	1			1		Gain	22278
11	CNVR_1642	7294954	7306948	1			1		Gain	11995
11	CNVR_1643	7902977	7911698	1			1		Gain	8722
11	CNVR_1644	8304062	8340537	1			1		Gain	36476
11	CNVR_1645	9013049	9040136	1			1		Gain	27088
11	CNVR_1646	10203409	10215570	1			1		Gain	12162
11	CNVR_1647	11586756	11687188	2			1	1	Gain	100433
11	CNVR_1648	11731632	11757391	1			1		Gain	25760
11	CNVR_1649	13049844	13129397	1			1		Gain	79554
11	CNVR_1650	14279206	14298039	1			1		Gain	18834
11	CNVR_1651	14406240	14418674	1			1		Gain	12435
11	CNVR_1652	14644359	14709262	1			1		Gain	64904
11	CNVR_1653	16101407	16152535	1			1		Gain	51129
11	CNVR_1654	16705405	16762435	1			1		Gain	57031
11	CNVR_1655	17202948	17228759	1			1		Gain	25812
11	CNVR_1656	17461308	17493648	1			1		Gain	32341
11	CNVR_1657	18012378	18026291	1				1	Gain	13914
11	CNVR_1658	18052602	18070695	1			1		Gain	18094
11	CNVR_1659	19009207	19027759	2			2		Gain	18553
11	CNVR_1660	19132347	19225513	3			3		Gain	93167
11	CNVR_1661	20206432	20240266	2			2		Gain	33835
11	CNVR_1662	20577385	20589692	2			2		Gain	12308
11	CNVR_1663	20704446	20760234	1			1		Gain	55789
11	CNVR_1664	21141284	21156311	2			2		Gain	15028
11	CNVR_1665	21590969	21632382	1			1		Gain	41414
11	CNVR_1666	21886186	21928413	9			9		Gain	42228
11	CNVR_1667	22117424	22199599	1			1		Gain	82176
11	CNVR_1668	23005257	23041050	1			1		Gain	35794
11	CNVR_1669	23126518	23170714	2			2		Gain	44197
11	CNVR_1670	23294014	23329473	1			1		Gain	35460
11	CNVR_1671	23546058	23579763	2			2		Gain	33706
11	CNVR_1672	24006114	24019534	2			2		Gain	13421
11	CNVR_1673	24107256	24234916	1			1		Gain	127661
11	CNVR_1674	24360019	24484492	1			1		Gain	124474
11	CNVR_1675	25685867	25796541	2			2		Gain	110675
11	CNVR_1676	27060215	27095965	1			1		Gain	35751
11	CNVR_1677	27382149	27419343	1			1		Gain	37195
11	CNVR_1678	28449170	28485409	1			1		Gain	36240
11	CNVR_1679	28766721	28793431	1			1		Gain	26711
11	CNVR_1680	28855926	28905552	1			1		Gain	49627
11	CNVR_1681	29463918	29478354	1			1		Gain	14437
11	CNVR_1682	29652261	29675256	2			2		Gain	22996
11	CNVR_1683	29977885	30044708	5			5		Gain	66824
11	CNVR_1684	31288394	31307101	1			1		Gain	18708
11	CNVR_1685	31328163	31386711	1			1		Gain	58549
11	CNVR_1686	31540039	31686115	16	1		15		Mixed	146077
11	CNVR_1687	31780589	31808741	1			1		Gain	28153
11	CNVR_1688	32296324	32311823	1			1		Gain	15500
11	CNVR_1689	32559586	32592397	1			1		Gain	32812
11	CNVR_1690	33383202	33426924	1			1		Gain	43723
11	CNVR_1691	35111039	35125550	1			1		Gain	14512
11	CNVR_1692	36223228	36264163	5			5		Gain	40936
11	CNVR_1693	36610341	36756793	1			1		Gain	146453
11	CNVR_1694	37419612	37448771	1			1		Gain	29160
11	CNVR_1695	39745241	39751077	1			1		Gain	5837
11	CNVR_1696	40273175	40289950	1			1		Gain	16776
11	CNVR_1697	40466058	40489231	1			1		Gain	23174
11	CNVR_1698	42027572	42061727	11	4		7		Mixed	34156
11	CNVR_1699	42096317	42224567	44	9		34	1	Mixed	128251
11	CNVR_1700	43444361	43451504	1			1		Gain	7144
11	CNVR_1701	43504339	43643610	8			8		Gain	139272
11	CNVR_1702	43725064	43752792	1			1		Gain	27729
11	CNVR_1703	43963915	43990747	1			1		Gain	26833
11	CNVR_1704	46461826	46509846	1			1		Gain	48021
11	CNVR_1705	47325773	47327900	1		1			Loss	2128
11	CNVR_1706	47716685	47764905	1			1		Gain	48221
11	CNVR_1707	50562349	50572331	1			1		Gain	9983
11	CNVR_1708	53164899	53197800	1			1		Gain	32902
11	CNVR_1709	53607816	53617257	3	1	2			Loss	9442
11	CNVR_1710	54156797	54170959	1			1		Gain	14163
11	CNVR_1711	54588535	54591853	1			1		Gain	3319
11	CNVR_1712	55603807	55606196	1			1		Gain	2390
11	CNVR_1713	56286644	56292953	1			1		Gain	6310
11	CNVR_1714	56908973	56935405	4			4		Gain	26433
11	CNVR_1715	57324087	57337265	1			1		Gain	13179
11	CNVR_1716	58606961	58637938	1	1				Loss	30978
11	CNVR_1717	58946533	58991707	1			1		Gain	45175
11	CNVR_1718	59338129	59349563	1			1		Gain	11435
11	CNVR_1719	59499016	59586704	2			2		Gain	87689
11	CNVR_1720	59671486	59680009	1			1		Gain	8524
11	CNVR_1721	59980102	60002160	1			1		Gain	22059
11	CNVR_1722	61028908	61168747	7			7		Gain	139840
12	CNVR_1723	1034292	1043790	1		1			Loss	9499
12	CNVR_1724	1173134	1225566	2			2		Gain	52433
12	CNVR_1725	1402358	1420685	1			1		Gain	18328
12	CNVR_1726	4029360	4202284	139	111	13	16		Mixed	172925
12	CNVR_1727	4443368	4445117	1			1		Gain	1750
12	CNVR_1728	5268492	5282050	2			2		Gain	13559
12	CNVR_1729	6011687	6185745	34	2	32			Loss	174059
12	CNVR_1730	9010393	9018988	1			1		Gain	8596
12	CNVR_1731	9766624	9778920	1		1			Loss	12297
12	CNVR_1732	9900993	9905004	1			1		Gain	4012
12	CNVR_1733	10809065	10825051	1			1		Gain	15987
12	CNVR_1734	10873590	10878583	3			3		Gain	4994
12	CNVR_1735	11304882	11316918	1		1			Loss	12037
12	CNVR_1736	12234691	12273790	1			1		Gain	39100
12	CNVR_1737	12644415	17566393	640	146	397	1502	15	Mixed	4921979
12	CNVR_1738	18383497	18515472	2			2		Gain	131976
12	CNVR_1739	19578643	19603312	1			1		Gain	24670
12	CNVR_1740	20003705	20020848	1			1		Gain	17144
12	CNVR_1741	20165241	20216130	1			1		Gain	50890
12	CNVR_1742	20505064	20520051	1			1		Gain	14988
12	CNVR_1743	20557664	21089966	19		2	17		Mixed	532303
12	CNVR_1744	21140722	21149409	2			2		Gain	8688
12	CNVR_1745	21809139	21822536	1			1		Gain	13398
12	CNVR_1746	22418112	22473559	6			6		Gain	55448
12	CNVR_1747	23013138	23033201	4			4		Gain	20064
12	CNVR_1748	23209326	23224866	1			1		Gain	15541
12	CNVR_1749	23417044	23445103	1			1		Gain	28060
12	CNVR_1750	23562810	23595091	22	1	21			Loss	32282
12	CNVR_1751	24706692	24759742	1			1		Gain	53051
12	CNVR_1752	24949159	24981567	1			1		Gain	32409
12	CNVR_1753	25984380	26215494	1			1		Gain	231115
12	CNVR_1754	26271338	26282789	1			1		Gain	11452
12	CNVR_1755	26927661	26935996	1			1		Gain	8336
12	CNVR_1756	26971915	27033339	1			1		Gain	61425
12	CNVR_1757	27341519	27380465	2			2		Gain	38947
12	CNVR_1758	29024960	29029583	1			1		Gain	4624
12	CNVR_1759	29155330	29159583	1			1		Gain	4254
12	CNVR_1760	29794812	29805921	1			1		Gain	11110
12	CNVR_1761	29979715	30013901	1		1			Loss	34187
12	CNVR_1762	31373917	31381972	1			1		Gain	8056
12	CNVR_1763	32406794	32422275	1		1			Loss	15482
12	CNVR_1764	32868760	32886590	1			1		Gain	17831
12	CNVR_1765	32899581	33063044	135	1	3	132		Mixed	163464
12	CNVR_1766	33165752	33192577	1		1			Loss	26826
12	CNVR_1767	33444319	33474910	1			1		Gain	30592
12	CNVR_1768	33825923	33851743	1		1			Loss	25821
12	CNVR_1769	34294023	34332279	1			1		Gain	38257
12	CNVR_1770	34597030	34623436	2			2		Gain	26407
12	CNVR_1771	34696650	34973547	124	5	4	122		Mixed	276898
12	CNVR_1772	35211012	35334461	65	1	1	63		Mixed	123450
12	CNVR_1773	35954102	36165772	85			85		Gain	211671
12	CNVR_1774	36581065	36617089	1			1		Gain	36025
12	CNVR_1775	36762635	36772820	1			1		Gain	10186
12	CNVR_1776	36852376	36990721	2			2		Gain	138346
13	CNVR_1777	4676	40319	1			1		Gain	35644
13	CNVR_1778	115043	134040	4		4			Loss	18998
13	CNVR_1779	142416	178135	1			1		Gain	35720
13	CNVR_1780	216481	294795	5	1	1	3		Mixed	78315
13	CNVR_1781	338035	386772	1			1		Gain	48738
13	CNVR_1782	1952468	1979872	1			1		Gain	27405
13	CNVR_1783	2059475	2079628	1		1			Loss	20154
13	CNVR_1784	3924199	3947836	1	1				Loss	23638
13	CNVR_1785	5046473	5072432	1			1		Gain	25960
13	CNVR_1786	5664665	5696199	1			1		Gain	31535
13	CNVR_1787	6711511	6827569	71	1		70		Mixed	116059
13	CNVR_1788	7021753	7156808	14	5		8	1	Mixed	135056
13	CNVR_1789	7347943	7523063	66			66		Gain	175121
13	CNVR_1790	7842186	7874343	1			1		Gain	32158
13	CNVR_1791	8362110	8587822	89	61		28		Mixed	225713
13	CNVR_1792	8659503	8665142	1			1		Gain	5640
13	CNVR_1793	9124648	9130430	2			2		Gain	5783
13	CNVR_1794	9138550	9228860	2			2		Gain	90311
13	CNVR_1795	10093858	10114990	1			1		Gain	21133
13	CNVR_1796	10663732	10692465	1			1		Gain	28734
13	CNVR_1797	10827081	10846572	1			1		Gain	19492
13	CNVR_1798	11647071	11667658	2		1	1		Mixed	20588
13	CNVR_1799	12441896	12516268	2			2		Gain	74373
13	CNVR_1800	12567192	12653406	1			1		Gain	86215
13	CNVR_1801	12926172	13130216	5			5		Gain	204045
13	CNVR_1802	13367468	13493606	4			4		Gain	126139
13	CNVR_1803	13682799	13710869	1			1		Gain	28071
13	CNVR_1804	13929721	13939674	1			1		Gain	9954
13	CNVR_1805	14197128	14224906	1		1			Loss	27779
13	CNVR_1806	15591727	15609174	1			1		Gain	17448
13	CNVR_1807	16370278	16381187	1			1		Gain	10910
13	CNVR_1808	19231014	19271791	2			2		Gain	40778
13	CNVR_1809	21051445	21069560	2			2		Gain	18116
13	CNVR_1810	21766690	21775297	1		1			Loss	8608
13	CNVR_1811	22152328	22161681	1			1		Gain	9354
13	CNVR_1812	22735791	22751938	1			1		Gain	16148
13	CNVR_1813	22770007	22786165	2			2		Gain	16159
13	CNVR_1814	22822473	22832096	1			1		Gain	9624
13	CNVR_1815	22840922	23010800	11			11		Gain	169879
13	CNVR_1816	23341064	23381063	1			1		Gain	40000
13	CNVR_1817	23402201	23518120	68	1		67		Mixed	115920
13	CNVR_1818	23553678	23791332	33			35		Gain	237655
13	CNVR_1819	23862524	23879830	1			1		Gain	17307
13	CNVR_1820	25004669	25042879	2			2		Gain	38211
13	CNVR_1821	25567176	25615424	3			3		Gain	48249
13	CNVR_1822	26146780	26628225	9			9		Gain	481446
13	CNVR_1823	27017007	27029005	1			1		Gain	11999
13	CNVR_1824	27106522	27113583	1	1				Loss	7062
13	CNVR_1825	27837507	27927676	1			1		Gain	90170
13	CNVR_1826	28794530	28818020	1			1		Gain	23491
13	CNVR_1827	29006453	29044841	2			2		Gain	38389
13	CNVR_1828	31093056	31104091	1			1		Gain	11036
13	CNVR_1829	33436863	33446830	1			1		Gain	9968
13	CNVR_1830	34411546	34461800	1			1		Gain	50255
13	CNVR_1831	36280739	36303317	1			1		Gain	22579
13	CNVR_1832	36544304	36550747	1			1		Gain	6444
13	CNVR_1833	40607360	40676400	1			1		Gain	69041
13	CNVR_1834	40980694	41000121	2			2		Gain	19428
13	CNVR_1835	41083518	41110301	24			24		Gain	26784
13	CNVR_1836	42109785	42192753	2			2		Gain	82969
13	CNVR_1837	43046737	43127170	4	1		3		Mixed	80434
13	CNVR_1838	43728846	43775185	3			3		Gain	46340
14	CNVR_1839	10129	57389	5			5		Gain	47261
14	CNVR_1840	2777945	2788771	1			1		Gain	10827
14	CNVR_1841	2922911	2937664	1			1		Gain	14754
14	CNVR_1842	3058532	3157037	117			117		Gain	98506
14	CNVR_1843	5047340	5054745	2	2				Loss	7406
14	CNVR_1844	5148571	5210777	1			1		Gain	62207
14	CNVR_1845	5868916	5875664	1			1		Gain	6749
14	CNVR_1846	6550968	6574485	2			2		Gain	23518
14	CNVR_1847	6852678	6922903	1			1		Gain	70226
14	CNVR_1848	7172746	7216430	1			1		Gain	43685
14	CNVR_1849	8011734	8028000	1			1		Gain	16267
14	CNVR_1850	8766340	8810743	2			2		Gain	44404
14	CNVR_1851	8991536	9055884	1			1		Gain	64349
14	CNVR_1852	9114590	9120089	1		1			Loss	5500
14	CNVR_1853	9245620	9279191	1			1		Gain	33572
14	CNVR_1854	9327816	9436025	1		1			Loss	108210
14	CNVR_1855	12431225	12444893	1			1		Gain	13669
14	CNVR_1856	12949886	12990323	1			1		Gain	40438
14	CNVR_1857	13283901	13293452	1			1		Gain	9552
14	CNVR_1858	13381292	13385258	1			1		Gain	3967
14	CNVR_1859	13620408	13626319	4			4		Gain	5912
14	CNVR_1860	13752134	13813386	1			1		Gain	61253
14	CNVR_1861	14316036	14351022	1			1		Gain	34987
14	CNVR_1862	14462470	14595066	2			2		Gain	132597
14	CNVR_1863	16757370	16773810	1			1		Gain	16441
14	CNVR_1864	17425104	17436790	1		1			Loss	11687
14	CNVR_1865	19356374	19376079	1			1		Gain	19706
14	CNVR_1866	19887761	19916699	1			1		Gain	28939
14	CNVR_1867	20646611	20676048	1			1		Gain	29438
14	CNVR_1868	24193004	24212463	1			1		Gain	19460
14	CNVR_1869	24617408	24636020	1			1		Gain	18613
14	CNVR_1870	24794626	24869589	2			2		Gain	74964
14	CNVR_1871	25368475	25395003	1			1		Gain	26529
14	CNVR_1872	26326346	26341912	1			1		Gain	15567
14	CNVR_1873	26478572	26497068	66	26	40			Loss	18497
14	CNVR_1874	27997053	28010274	1			1		Gain	13222
14	CNVR_1875	30788039	30798907	4			4		Gain	10869
14	CNVR_1876	32086496	32115508	1			1		Gain	29013
14	CNVR_1877	32618176	32661593	1			1		Gain	43418
14	CNVR_1878	33080968	33106628	3			3		Gain	25661
14	CNVR_1879	33482333	33510663	1			1		Gain	28331
14	CNVR_1880	34782484	34808424	1			1		Gain	25941
14	CNVR_1881	35285661	35303140	1			1		Gain	17480
14	CNVR_1882	35404058	35455887	1			1		Gain	51830
14	CNVR_1883	38597437	38626879	1			1		Gain	29443
14	CNVR_1884	38848230	38861702	1			1		Gain	13473
14	CNVR_1885	40110127	40138532	1			1		Gain	28406
14	CNVR_1886	40260071	40265143	1			1		Gain	5073
14	CNVR_1887	40571400	40620308	1			1		Gain	48909
14	CNVR_1888	41655677	41669448	1			1		Gain	13772
14	CNVR_1889	44146579	44169553	1			1		Gain	22975
14	CNVR_1890	44895138	44978216	3			3		Gain	83079
14	CNVR_1891	45447697	45474436	1			1		Gain	26740
14	CNVR_1892	45536892	45587054	1			1		Gain	50163
14	CNVR_1893	46297460	46323730	1			1		Gain	26271
14	CNVR_1894	48293990	48298151	1			1		Gain	4162
14	CNVR_1895	48828976	48879324	2			2		Gain	50349
14	CNVR_1896	48975273	48993722	1			1		Gain	18450
14	CNVR_1897	49402483	49459711	3			3		Gain	57229
14	CNVR_1898	49728919	49774693	1			1		Gain	45775
14	CNVR_1899	50976174	51047542	2			2		Gain	71369
14	CNVR_1900	51461831	51487101	1			1		Gain	25271
14	CNVR_1901	51502058	51621722	11			11		Gain	119665
14	CNVR_1902	51683160	51694218	1			1		Gain	11059
14	CNVR_1903	51744691	51831036	20			20		Gain	86346
14	CNVR_1904	52101236	52122548	1			1		Gain	21313
14	CNVR_1905	52544538	52674509	70			70		Gain	129972
14	CNVR_1906	53412080	53422401	1			1		Gain	10322
14	CNVR_1907	53975099	53999274	1			1		Gain	24176
14	CNVR_1908	54600723	54659983	1			1		Gain	59261
14	CNVR_1909	55033655	55084008	2	1		1		Mixed	50354
14	CNVR_1910	57375978	57413723	2			2		Gain	37746
14	CNVR_1911	57520829	57546563	1				1	Gain	25735
14	CNVR_1912	57994232	58021489	1			1		Gain	27258
14	CNVR_1913	59541697	59554413	1			1		Gain	12717
14	CNVR_1914	60341844	60357990	1			1		Gain	16147
14	CNVR_1915	62248676	62266753	1			1		Gain	18078
14	CNVR_1916	62339780	62359514	2			2		Gain	19735
14	CNVR_1917	62790397	62822567	2	1		1		Mixed	32171
14	CNVR_1918	63368291	63387553	1			1		Gain	19263
14	CNVR_1919	64572975	64623087	2			2		Gain	50113
14	CNVR_1920	64893095	64941735	2			2		Gain	48641
14	CNVR_1921	65192647	65239639	1			1		Gain	46993
14	CNVR_1922	67976326	68027706	2			2		Gain	51381
14	CNVR_1923	68744473	68835611	1			1		Gain	91139
14	CNVR_1924	69580899	69854700	1		1			Loss	273802
14	CNVR_1925	70145692	70157671	1			1		Gain	11980
14	CNVR_1926	70405550	70425423	1			1		Gain	19874
14	CNVR_1927	70993614	71021334	1			1		Gain	27721
14	CNVR_1928	71282917	71299222	1				1	Gain	16306
14	CNVR_1929	72100252	72106524	1			1		Gain	6273
14	CNVR_1930	73453519	73489815	1			1		Gain	36297
14	CNVR_1931	74175687	74188100	1			1		Gain	12414
14	CNVR_1932	74213944	74262651	2			2		Gain	48708
14	CNVR_1933	74912636	74939027	1			1		Gain	26392
14	CNVR_1934	76036530	76053250	1			1		Gain	16721
14	CNVR_1935	76195612	76215484	1			1		Gain	19873
14	CNVR_1936	77503433	77527927	1			1		Gain	24495
14	CNVR_1937	78903566	78917935	1			1		Gain	14370
14	CNVR_1938	79148641	79164693	2			2		Gain	16053
14	CNVR_1939	79547953	79632739	2			2		Gain	84787
14	CNVR_1940	79698881	79735424	1			1		Gain	36544
14	CNVR_1941	80625428	80628828	1			1		Gain	3401
14	CNVR_1942	80634594	80645218	1			1		Gain	10625
14	CNVR_1943	80758030	80790747	1			1		Gain	32718
14	CNVR_1944	81443584	81489053	1			1		Gain	45470
14	CNVR_1945	81514554	81577383	1			1		Gain	62830
14	CNVR_1946	83364468	83376744	1			1		Gain	12277
14	CNVR_1947	84934721	84957615	1			1		Gain	22895
14	CNVR_1948	85789197	85814135	1			1		Gain	24939
14	CNVR_1949	87011028	87028166	1			1		Gain	17139
14	CNVR_1950	87734530	87757459	1			1		Gain	22930
14	CNVR_1951	89143486	89161462	1			1		Gain	17977
14	CNVR_1952	89205486	89211433	1			1		Gain	5948
14	CNVR_1953	89377294	89383896	1			1		Gain	6603
14	CNVR_1954	89771837	89831886	1			1		Gain	60050
14	CNVR_1955	91239836	91251649	1			1		Gain	11814
14	CNVR_1956	91651007	91662614	1			1		Gain	11608
14	CNVR_1957	93253013	93282413	1			1		Gain	29401
14	CNVR_1958	93549936	93641680	5			5		Gain	91745
14	CNVR_1959	93794213	93805608	1			1		Gain	11396
14	CNVR_1960	94034615	94203986	3			3		Gain	169372
14	CNVR_1961	94545292	94599713	2			2		Gain	54422
15	CNVR_1962	1636	83108	2			2		Gain	81473
15	CNVR_1963	926042	981991	1			1		Gain	55950
15	CNVR_1964	2510667	2531016	1			1		Gain	20350
15	CNVR_1965	2564389	2586995	1			1		Gain	22607
15	CNVR_1966	2817448	2829244	1			1		Gain	11797
15	CNVR_1967	5674533	5703070	1			1		Gain	28538
15	CNVR_1968	5761104	5783207	1			1		Gain	22104
15	CNVR_1969	6103376	6127985	1			1		Gain	24610
15	CNVR_1970	8979167	8989755	2			2		Gain	10589
15	CNVR_1971	9012988	9032947	1			1		Gain	19960
15	CNVR_1972	10037911	10043059	1			1		Gain	5149
15	CNVR_1973	10197675	10317516	8			8		Gain	119842
15	CNVR_1974	10534141	10548150	1			1		Gain	14010
15	CNVR_1975	10594945	10628212	4		1	3		Mixed	33268
15	CNVR_1976	10796633	10804890	1			1		Gain	8258
15	CNVR_1977	11228498	11259418	2			2		Gain	30921
15	CNVR_1978	12504183	12543000	2			2		Gain	38818
15	CNVR_1979	12606627	12664652	2			2		Gain	58026
15	CNVR_1980	12824645	12843387	1			1		Gain	18743
15	CNVR_1981	12923596	13031607	110	97		13		Mixed	108012
15	CNVR_1982	13696951	13986862	8			8		Gain	289912
15	CNVR_1983	15075367	15078417	1			1		Gain	3051
15	CNVR_1984	16424018	16477091	3		2	1		Mixed	53074
15	CNVR_1985	17019260	17029831	1	1				Loss	10572
15	CNVR_1986	17199570	17234891	11	4	7			Loss	35322
15	CNVR_1987	17612915	17772580	47	2	45			Loss	159666
15	CNVR_1988	18083825	18163333	1			1		Gain	79509
15	CNVR_1989	19067022	19079198	1			1		Gain	12177
15	CNVR_1990	19728910	19737848	1			1		Gain	8939
15	CNVR_1991	19876576	19884382	16	4	12			Loss	7807
15	CNVR_1992	21263387	21309897	1			1		Gain	46511
15	CNVR_1993	21318025	21329822	1			1		Gain	11798
15	CNVR_1994	21485591	21654119	1			1		Gain	168529
15	CNVR_1995	21678213	21697320	1			1		Gain	19108
15	CNVR_1996	22075755	22088650	2	1		1		Mixed	12896
15	CNVR_1997	22570534	22589137	2			2		Gain	18604
15	CNVR_1998	24710699	24727094	1			1		Gain	16396
15	CNVR_1999	25113666	25132560	1			1		Gain	18895
15	CNVR_2000	26065957	26141776	4			4		Gain	75820
15	CNVR_2001	26264991	26288052	3			3		Gain	23062
15	CNVR_2002	26843568	26856616	1			1		Gain	13049
15	CNVR_2003	28493907	28497280	1			1		Gain	3374
15	CNVR_2004	28853861	28919290	1			1		Gain	65430
15	CNVR_2005	29434247	29498164	1			1		Gain	63918
15	CNVR_2006	30025503	30028440	1			1		Gain	2938
15	CNVR_2007	30164898	30288512	10			10		Gain	123615
15	CNVR_2008	30695836	30804763	1			1		Gain	108928
15	CNVR_2009	31067020	31077265	1			1		Gain	10246
15	CNVR_2010	32591401	32640644	1			1		Gain	49244
15	CNVR_2011	32843686	32894749	1			1		Gain	51064
15	CNVR_2012	33212473	33239331	1			1		Gain	26859
15	CNVR_2013	33569435	33609011	1			1		Gain	39577
15	CNVR_2014	35870259	35883626	1			1		Gain	13368
15	CNVR_2015	35895827	35925353	1			1		Gain	29527
15	CNVR_2016	37834553	37864974	1			1		Gain	30422
15	CNVR_2017	38249653	38291043	1			1		Gain	41391
15	CNVR_2018	38373728	38410086	1			1		Gain	36359
15	CNVR_2019	38988868	39013146	1			1		Gain	24279
15	CNVR_2020	39304507	39344879	2			2		Gain	40373
15	CNVR_2021	39802508	39817051	1			1		Gain	14544
15	CNVR_2022	41069530	41079047	1			1		Gain	9518
15	CNVR_2023	41514704	41526099	1			1		Gain	11396
15	CNVR_2024	42262066	42335797	1			1		Gain	73732
15	CNVR_2025	43018545	43041873	1			1		Gain	23329
15	CNVR_2026	43259155	43290842	1			1		Gain	31688
15	CNVR_2027	43786928	43822758	1			1		Gain	35831
15	CNVR_2028	44624191	44653567	2			2		Gain	29377
15	CNVR_2029	44951124	46255151	13	1		12		Mixed	1304028
15	CNVR_2030	46397840	46437608	1			1		Gain	39769
15	CNVR_2031	47199750	47267908	1			1		Gain	68159
15	CNVR_2032	48526397	48546459	1			1		Gain	20063
15	CNVR_2033	49451473	49482435	1			1		Gain	30963
15	CNVR_2034	50062432	50103093	2			2		Gain	40662
15	CNVR_2035	50740551	50748141	1			1		Gain	7591
15	CNVR_2036	50770082	50776430	1			1		Gain	6349
15	CNVR_2037	52029484	52051792	1			1		Gain	22309
15	CNVR_2038	52841373	52853274	1			1		Gain	11902
15	CNVR_2039	52950777	53038052	5			5		Gain	87276
15	CNVR_2040	53340732	53373280	1			1		Gain	32549
15	CNVR_2041	54822606	54843475	1			1		Gain	20870
15	CNVR_2042	55950252	56004217	5			5		Gain	53966
15	CNVR_2043	56058634	56077509	1			1		Gain	18876
15	CNVR_2044	56191609	56316373	4			4		Gain	124765
15	CNVR_2045	56638873	56649211	1			1		Gain	10339
15	CNVR_2046	58236528	58251411	1			1		Gain	14884
15	CNVR_2047	61354037	61379354	1			1		Gain	25318
15	CNVR_2048	62582390	62624249	2			2		Gain	41860
15	CNVR_2049	62727314	62745658	1			1		Gain	18345
15	CNVR_2050	62794103	62797357	1			1		Gain	3255
15	CNVR_2051	62825725	62844586	1			1		Gain	18862
15	CNVR_2052	62862873	62906067	3			3		Gain	43195
15	CNVR_2053	63288632	63339339	1			1		Gain	50708
15	CNVR_2054	64767308	64794760	1			1		Gain	27453
15	CNVR_2055	65181650	65225352	1			1		Gain	43703
15	CNVR_2056	65296265	65308921	1			1		Gain	12657
15	CNVR_2057	67028834	67055787	1			1		Gain	26954
15	CNVR_2058	67127885	67181079	1			1		Gain	53195
15	CNVR_2059	67427683	67533937	1			1		Gain	106255
15	CNVR_2060	67583184	67597468	1			1		Gain	14285
15	CNVR_2061	68125716	68232727	4			4		Gain	107012
15	CNVR_2062	69398665	69435624	2			2		Gain	36960
15	CNVR_2063	70360478	70425491	3			3		Gain	65014
15	CNVR_2064	71734762	71766668	1			1		Gain	31907
15	CNVR_2065	72841312	72901244	7			7		Gain	59933
15	CNVR_2066	74720554	74735566	1			1		Gain	15013
15	CNVR_2067	75350948	75370671	2		1	1		Mixed	19724
15	CNVR_2068	75615355	75631278	1			1		Gain	15924
15	CNVR_2069	75968356	75981078	3			3		Gain	12723
15	CNVR_2070	77199379	77223829	2		1	1		Mixed	24451
15	CNVR_2071	77432130	77457144	1			1		Gain	25015
15	CNVR_2072	77506506	77542750	1			1		Gain	36245
15	CNVR_2073	78244912	78275247	1		1			Loss	30336
15	CNVR_2074	80733260	80739618	1			1		Gain	6359
15	CNVR_2075	81335555	81351462	1			1		Gain	15908
15	CNVR_2076	81374958	81398733	1			1		Gain	23776
15	CNVR_2077	83236194	83246349	1			1		Gain	10156
15	CNVR_2078	83575906	83687947	1		1			Loss	112042
15	CNVR_2079	83948055	83965945	1			1		Gain	17891
15	CNVR_2080	84247900	84263436	1			1		Gain	15537
15	CNVR_2081	84361241	84390230	1			1		Gain	28990
15	CNVR_2082	84723247	84743573	1	1				Loss	20327
15	CNVR_2083	85115401	85125955	1			1		Gain	10555
15	CNVR_2084	85978003	85984810	1			1		Gain	6808
15	CNVR_2085	86619924	86645109	1			1		Gain	25186
15	CNVR_2086	89107027	89120519	1			1		Gain	13493
15	CNVR_2087	89998298	90047215	1			1		Gain	48918
15	CNVR_2088	91697351	91715253	1		1			Loss	17903
15	CNVR_2089	92765150	92851017	1			1		Gain	85868
16	CNVR_2090	15669	26314	28		2	26		Mixed	10646
16	CNVR_2091	564290	618192	1			1		Gain	53903
16	CNVR_2092	1757856	1780343	1			1		Gain	22488
16	CNVR_2093	3366758	3404811	1			1		Gain	38054
16	CNVR_2094	3566358	3579971	1			1		Gain	13614
16	CNVR_2095	3604832	3616623	1			1		Gain	11792
16	CNVR_2096	4264796	4316325	30		1	29		Mixed	51530
16	CNVR_2097	4775286	4776997	1			1		Gain	1712
16	CNVR_2098	5949107	5954073	1			1		Gain	4967
16	CNVR_2099	8090602	8100963	1			1		Gain	10362
16	CNVR_2100	9697096	9709746	2			2		Gain	12651
16	CNVR_2101	11464400	11478971	2			2		Gain	14572
16	CNVR_2102	11733726	11793246	1			1		Gain	59521
16	CNVR_2103	12413382	12649619	2			2		Gain	236238
16	CNVR_2104	12856391	12870986	1			1		Gain	14596
16	CNVR_2105	13505255	13526581	1			1		Gain	21327
16	CNVR_2106	13681368	13692398	1	1				Loss	11031
16	CNVR_2107	14082743	14089895	1			1		Gain	7153
16	CNVR_2108	14329805	14380684	2	1		1		Mixed	50880
16	CNVR_2109	14623855	14657761	1			1		Gain	33907
16	CNVR_2110	15133397	15203868	2	1		1		Mixed	70472
16	CNVR_2111	16273771	16284404	1			1		Gain	10634
16	CNVR_2112	17475742	17525504	8			8		Gain	49763
16	CNVR_2113	18040438	18071673	1			1		Gain	31236
16	CNVR_2114	18703919	18714410	1	1				Loss	10492
16	CNVR_2115	21338522	21354184	1	1				Loss	15663
16	CNVR_2116	21560478	21572652	1			1		Gain	12175
16	CNVR_2117	22165993	22182391	1			1		Gain	16399
16	CNVR_2118	23800943	23813535	1			1		Gain	12593
16	CNVR_2119	26280591	26308900	1			1		Gain	28310
16	CNVR_2120	27380827	27390750	1			1		Gain	9924
16	CNVR_2121	27407286	27441023	1			1		Gain	33738
16	CNVR_2122	27507720	27515911	1			1		Gain	8192
16	CNVR_2123	27574915	27596290	1			1		Gain	21376
16	CNVR_2124	28713837	28788625	1			1		Gain	74789
16	CNVR_2125	30927941	30941133	1			1		Gain	13193
16	CNVR_2126	31661279	31674806	1			1		Gain	13528
16	CNVR_2127	32130107	32167868	1			1		Gain	37762
16	CNVR_2128	32685534	32714878	5			5		Gain	29345
16	CNVR_2129	32815152	32833586	1			1		Gain	18435
16	CNVR_2130	35103615	35116036	1			1		Gain	12422
16	CNVR_2131	35731632	35740232	3			3		Gain	8601
16	CNVR_2132	36489627	36514253	1			1		Gain	24627
16	CNVR_2133	36941086	36977025	3			3		Gain	35940
16	CNVR_2134	37021868	37097635	1			1		Gain	75768
16	CNVR_2135	37466270	37474192	1			1		Gain	7923
16	CNVR_2136	40273181	40355747	4		4			Loss	82567
16	CNVR_2137	41413784	41450466	2			2		Gain	36683
16	CNVR_2138	42493000	42537990	1			1		Gain	44991
16	CNVR_2139	42578297	42615126	1			1		Gain	36830
16	CNVR_2140	42965042	42990391	1			1		Gain	25350
16	CNVR_2141	47832535	47854500	1			1		Gain	21966
16	CNVR_2142	48203099	48227776	1			1		Gain	24678
16	CNVR_2143	49383462	49390672	1			1		Gain	7211
16	CNVR_2144	50604775	50625788	1			1		Gain	21014
16	CNVR_2145	50732255	50935287	3			3		Gain	203033
16	CNVR_2146	51941632	51995382	1			1		Gain	53751
16	CNVR_2147	52280413	52345082	1			1		Gain	64670
16	CNVR_2148	52589232	52617677	1			1		Gain	28446
16	CNVR_2149	52706056	52737830	1			1		Gain	31775
16	CNVR_2150	52960371	52973248	1			1		Gain	12878
16	CNVR_2151	52996501	53007474	1			1		Gain	10974
16	CNVR_2152	55510049	55609983	2			2		Gain	99935
16	CNVR_2153	58267422	58279673	2			2		Gain	12252
16	CNVR_2154	58979344	59007886	1			1		Gain	28543
16	CNVR_2155	59857870	59884501	1			1		Gain	26632
16	CNVR_2156	61096915	61114193	1		1			Loss	17279
16	CNVR_2157	62003726	62014139	1			1		Gain	10414
16	CNVR_2158	62159813	62173781	1			1		Gain	13969
16	CNVR_2159	62984751	62994249	2		2			Loss	9499
16	CNVR_2160	63247932	63284025	1			1		Gain	36094
16	CNVR_2161	63421266	63468226	1			1		Gain	46961
16	CNVR_2162	64617190	64633903	1			1		Gain	16714
16	CNVR_2163	65629495	65718778	2			2		Gain	89284
16	CNVR_2164	66580259	66591372	1			1		Gain	11114
16	CNVR_2165	68954127	69026024	6	1		5		Mixed	71898
16	CNVR_2166	69734806	69747391	1			1		Gain	12586
16	CNVR_2167	70110230	70112939	1	1				Loss	2710
16	CNVR_2168	71869735	71901402	1			1		Gain	31668
16	CNVR_2169	72224287	72240986	2			2		Gain	16700
16	CNVR_2170	72475775	72539629	3			3		Gain	63855
16	CNVR_2171	72810482	72829013	1			1		Gain	18532
16	CNVR_2172	74076665	74107582	1			1		Gain	30918
16	CNVR_2173	74196921	74211874	1		1			Loss	14954
16	CNVR_2174	74564939	74642063	2			2		Gain	77125
16	CNVR_2175	74731281	74774445	1			1		Gain	43165
16	CNVR_2176	74891951	74903722	1			1		Gain	11772
16	CNVR_2177	74917822	74944980	1			1		Gain	27159
16	CNVR_2178	75144487	75152439	1			1		Gain	7953
16	CNVR_2179	75161764	75181025	1			1		Gain	19262
16	CNVR_2180	75293011	75300394	1			1		Gain	7384
16	CNVR_2181	77185924	77236767	2			2		Gain	50844
16	CNVR_2182	77370185	77420336	1			1		Gain	50152
16	CNVR_2183	78379845	78407761	1			1		Gain	27917
16	CNVR_2184	80125003	80154024	4			4		Gain	29022
16	CNVR_2185	82164323	82179476	1			1		Gain	15154
16	CNVR_2186	84303082	84325551	1			1		Gain	22470
16	CNVR_2187	84345754	84368397	1			1		Gain	22644
16	CNVR_2188	85388160	85441270	1			1		Gain	53111
16	CNVR_2189	85538041	85675414	3			3		Gain	137374
16	CNVR_2190	87546096	87634743	2			2		Gain	88648
16	CNVR_2191	87720665	87781889	2			2		Gain	61225
17	CNVR_2192	415859	429020	1			1		Gain	13162
17	CNVR_2193	980077	1048133	1			1		Gain	68057
17	CNVR_2194	1148713	1167222	1			1		Gain	18510
17	CNVR_2195	1884448	1890505	1			1		Gain	6058
17	CNVR_2196	1952859	1957471	1		1			Loss	4613
17	CNVR_2197	2110746	2179765	1			1		Gain	69020
17	CNVR_2198	2389589	2434338	1			1		Gain	44750
17	CNVR_2199	2813201	2831163	1			1		Gain	17963
17	CNVR_2200	3253523	3315336	2			2		Gain	61814
17	CNVR_2201	3514217	3518130	1			1		Gain	3914
17	CNVR_2202	3580142	3625332	1			1		Gain	45191
17	CNVR_2203	3776303	3784689	1			1		Gain	8387
17	CNVR_2204	3858785	3864218	1			1		Gain	5434
17	CNVR_2205	4882013	4890998	1			1		Gain	8986
17	CNVR_2206	6675391	6723698	1			1		Gain	48308
17	CNVR_2207	6800904	6813076	1			1		Gain	12173
17	CNVR_2208	9425086	9441881	2		2			Loss	16796
17	CNVR_2209	10035883	10060021	1			1		Gain	24139
17	CNVR_2210	10243698	10273589	1			1		Gain	29892
17	CNVR_2211	10574421	10654746	2			2		Gain	80326
17	CNVR_2212	11927148	11964253	1			1		Gain	37106
17	CNVR_2213	12115119	12153292	1			1		Gain	38174
17	CNVR_2214	14528350	14553319	1			1		Gain	24970
17	CNVR_2215	14960367	14981931	5	5				Loss	21565
17	CNVR_2216	15411783	15421571	1			1		Gain	9789
17	CNVR_2217	15717812	15742866	1			1		Gain	25055
17	CNVR_2218	15964442	16165110	4			4		Gain	200669
17	CNVR_2219	16638209	16654827	1			1		Gain	16619
17	CNVR_2220	16950495	16969577	1			1		Gain	19083
17	CNVR_2221	17549197	17565246	1			1		Gain	16050
17	CNVR_2222	17800731	18042453	62		1	61		Mixed	241723
17	CNVR_2223	18162409	18201093	2			2		Gain	38685
17	CNVR_2224	18399250	18427953	1			1		Gain	28704
17	CNVR_2225	18687863	18765377	2			2		Gain	77515
17	CNVR_2226	18929888	19133243	30	1		29		Mixed	203356
17	CNVR_2227	21741988	21798525	1			1		Gain	56538
17	CNVR_2228	23156078	23164483	1			1		Gain	8406
17	CNVR_2229	23344516	23368684	1			1		Gain	24169
17	CNVR_2230	24103925	24122319	1			1		Gain	18395
17	CNVR_2231	24218132	24337541	3			3		Gain	119410
17	CNVR_2232	24525261	24572858	2			2		Gain	47598
17	CNVR_2233	25892374	25921363	1			1		Gain	28990
17	CNVR_2234	26941615	26946722	1			1		Gain	5108
17	CNVR_2235	27139629	27160586	1			1		Gain	20958
17	CNVR_2236	30418417	30440762	2			2		Gain	22346
17	CNVR_2237	30922288	30997521	3			3		Gain	75234
17	CNVR_2238	31026057	31103023	7	1	6			Loss	76967
17	CNVR_2239	31112582	31168363	1			1		Gain	55782
17	CNVR_2240	31405959	31455527	1			1		Gain	49569
17	CNVR_2241	31643509	31674410	1			1		Gain	30902
17	CNVR_2242	31936936	31950148	1			1		Gain	13213
17	CNVR_2243	31963482	32011294	3			3		Gain	47813
17	CNVR_2244	32030568	32115421	3			3		Gain	84854
17	CNVR_2245	32425837	32452622	1			1		Gain	26786
17	CNVR_2246	32899405	32922889	1			1		Gain	23485
17	CNVR_2247	33223615	33251624	1			1		Gain	28010
17	CNVR_2248	33312210	33322253	1			1		Gain	10044
17	CNVR_2249	33385115	33387563	1			1		Gain	2449
17	CNVR_2250	33693391	33707417	1			1		Gain	14027
17	CNVR_2251	33912651	33974602	2			2		Gain	61952
17	CNVR_2252	34625921	34642993	1			1		Gain	17073
17	CNVR_2253	35264072	35331902	2			2		Gain	67831
17	CNVR_2254	36474318	36491493	2	2				Loss	17176
17	CNVR_2255	36625209	36648476	18	1		17		Mixed	23268
17	CNVR_2256	37587778	37610498	1			1		Gain	22721
17	CNVR_2257	37632374	37662647	2			2		Gain	30274
17	CNVR_2258	37676176	37689007	1			1		Gain	12832
17	CNVR_2259	37967314	38000847	1			1		Gain	33534
17	CNVR_2260	38125718	38192583	4			4		Gain	66866
17	CNVR_2261	38307736	38331355	1			1		Gain	23620
17	CNVR_2262	38397140	38407684	1			1		Gain	10545
17	CNVR_2263	38480659	38499957	1			1		Gain	19299
17	CNVR_2264	40136177	40185950	2			2		Gain	49774
17	CNVR_2265	41410711	41427386	1	1				Loss	16676
17	CNVR_2266	41891554	41910039	1			1		Gain	18486
17	CNVR_2267	42538552	42594842	6			6		Gain	56291
17	CNVR_2268	42629079	42669700	1			1		Gain	40622
17	CNVR_2269	43338067	43448043	2			2		Gain	109977
17	CNVR_2270	43494341	43528109	1			1		Gain	33769
17	CNVR_2271	43696616	43715104	1			1		Gain	18489
17	CNVR_2272	44171620	44183920	1			1		Gain	12301
17	CNVR_2273	45134580	45141966	1			1		Gain	7387
17	CNVR_2274	45767343	45804868	4			4		Gain	37526
17	CNVR_2275	46078136	46125123	1			1		Gain	46988
17	CNVR_2276	46392177	46415993	1			1		Gain	23817
17	CNVR_2277	46502429	46510055	1			1		Gain	7627
17	CNVR_2278	46773680	46787924	2			2		Gain	14245
17	CNVR_2279	48790461	48804111	1		1			Loss	13651
17	CNVR_2280	48894972	48929925	3			3		Gain	34954
17	CNVR_2281	50494817	50564526	1			1		Gain	69710
17	CNVR_2282	50673588	50699069	3		3			Loss	25482
17	CNVR_2283	51002887	51198102	6			6		Gain	195216
17	CNVR_2284	51623879	51630248	1			1		Gain	6370
17	CNVR_2285	52757951	52776667	1			1		Gain	18717
17	CNVR_2286	53133858	53302188	20	13	2	5		Mixed	168331
17	CNVR_2287	54315375	54366159	2			2		Gain	50785
17	CNVR_2288	54429665	54500190	1			1		Gain	70526
17	CNVR_2289	54708738	54752445	1			1		Gain	43708
17	CNVR_2290	54899011	54912414	3		3			Loss	13404
17	CNVR_2291	55350612	55374138	1			1		Gain	23527
17	CNVR_2292	55712356	55755723	2			2		Gain	43368
17	CNVR_2293	55913891	55973971	1			1		Gain	60081
17	CNVR_2294	57215926	57236206	3		1	2		Mixed	20281
17	CNVR_2295	57250340	57295352	1			1		Gain	45013
17	CNVR_2296	57422670	57433791	1	1				Loss	11122
17	CNVR_2297	57445354	57473216	1			1		Gain	27863
17	CNVR_2298	57688778	57710350	1			1		Gain	21573
17	CNVR_2299	59302814	59328578	2			2		Gain	25765
17	CNVR_2300	59938327	60025101	3			3		Gain	86775
17	CNVR_2301	60107557	60135211	1			1		Gain	27655
17	CNVR_2302	60260441	60270363	1			1		Gain	9923
17	CNVR_2303	60326666	60388922	3			3		Gain	62257
17	CNVR_2304	61381160	61396993	2			2		Gain	15834
17	CNVR_2305	62058018	62473247	12			13		Gain	415230
17	CNVR_2306	62942101	63006766	1			1		Gain	64666
17	CNVR_2307	64139545	64193611	1			1		Gain	54067
17	CNVR_2308	65503785	65531455	1			1		Gain	27671
17	CNVR_2309	67368738	67396265	3			3		Gain	27528
17	CNVR_2310	69187506	69191469	1			1		Gain	3964
17	CNVR_2311	70118411	70132053	1			1		Gain	13643
17	CNVR_2312	70812413	70833560	1			1		Gain	21148
17	CNVR_2313	70885894	70911506	1			1		Gain	25613
17	CNVR_2314	71011194	71127559	1			1		Gain	116366
17	CNVR_2315	71276510	71305032	1			1		Gain	28523
17	CNVR_2316	71471191	71520336	1			1		Gain	49146
17	CNVR_2317	71530910	71564311	1			1		Gain	33402
17	CNVR_2318	72388339	72459446	3			3		Gain	71108
17	CNVR_2319	72661769	72732189	1			1		Gain	70421
17	CNVR_2320	73276945	73289845	1			1		Gain	12901
17	CNVR_2321	74296611	74357246	1			1		Gain	60636
17	CNVR_2322	78167135	78175245	28	18	10			Loss	8111
17	CNVR_2323	79408734	79467987	2			2		Gain	59254
17	CNVR_2324	79862745	79943146	2	1		1		Mixed	80402
17	CNVR_2325	80336652	80349408	1		1			Loss	12757
17	CNVR_2326	80610594	80721884	18			18		Gain	111291
18	CNVR_2327	185840	196530	2			2		Gain	10691
18	CNVR_2328	340335	347091	1		1			Loss	6757
18	CNVR_2329	565330	584127	1			1		Gain	18798
18	CNVR_2330	897206	919171	1			1		Gain	21966
18	CNVR_2331	1132623	1138423	1			1		Gain	5801
18	CNVR_2332	1477661	2002425	50	2	47	1		Mixed	524765
18	CNVR_2333	2295567	2302558	1			1		Gain	6992
18	CNVR_2334	3201017	3216585	1	1				Loss	15569
18	CNVR_2335	3296374	3422975	34			34		Gain	126602
18	CNVR_2336	3968528	4093407	1			1		Gain	124880
18	CNVR_2337	4704955	4718601	1			1		Gain	13647
18	CNVR_2338	4987458	5014137	2			2		Gain	26680
18	CNVR_2339	5161889	5179520	1			1		Gain	17632
18	CNVR_2340	6853568	6858336	1	1				Loss	4769
18	CNVR_2341	7339587	7424578	5			5		Gain	84992
18	CNVR_2342	7655094	7687594	1			1		Gain	32501
18	CNVR_2343	7705493	7787535	3			3		Gain	82043
18	CNVR_2344	8975671	9327596	60			57	3	Gain	351926
18	CNVR_2345	9678214	9845318	6			6		Gain	167105
18	CNVR_2346	9996786	10210419	8			8		Gain	213634
18	CNVR_2347	10766262	10792656	1			1		Gain	26395
18	CNVR_2348	10991589	12293921	16		2	25		Mixed	1302333
18	CNVR_2349	12638642	12643893	1			1		Gain	5252
18	CNVR_2350	12958869	13048123	26			26		Gain	89255
18	CNVR_2351	13701281	13873328	111			111		Gain	172048
18	CNVR_2352	14744290	14794439	4			4		Gain	50150
18	CNVR_2353	15864140	15879168	1			1		Gain	15029
18	CNVR_2354	16247632	16261311	1			1		Gain	13680
18	CNVR_2355	16588728	16617249	1			1		Gain	28522
18	CNVR_2356	16707506	16711208	1			1		Gain	3703
18	CNVR_2357	17503321	17515311	1			1		Gain	11991
18	CNVR_2358	17672890	17688064	1			1		Gain	15175
18	CNVR_2359	19622551	19675883	3			3		Gain	53333
18	CNVR_2360	20050390	20071957	1			1		Gain	21568
18	CNVR_2361	22374119	22389858	1	1				Loss	15740
18	CNVR_2362	22902396	22936730	1			1		Gain	34335
18	CNVR_2363	23455981	23468221	1			1		Gain	12241
18	CNVR_2364	23810939	23833200	1			1		Gain	22262
18	CNVR_2365	24031723	24063656	1			1		Gain	31934
18	CNVR_2366	24285777	24329129	3			3		Gain	43353
18	CNVR_2367	24612753	24629773	1		1			Loss	17021
18	CNVR_2368	25344842	25383199	1			1		Gain	38358
18	CNVR_2369	25422534	25576795	2			2		Gain	154262
18	CNVR_2370	25867996	25886189	3		3			Loss	18194
18	CNVR_2371	26124720	26166556	2	1		1		Mixed	41837
18	CNVR_2372	26263212	26284726	1			1		Gain	21515
18	CNVR_2373	26664162	26699306	1			1		Gain	35145
18	CNVR_2374	27217638	27288230	2			2		Gain	70593
18	CNVR_2375	27351398	27374182	1			1		Gain	22785
18	CNVR_2376	29129470	29147025	1			1		Gain	17556
18	CNVR_2377	29500072	29529258	1			1		Gain	29187
18	CNVR_2378	30037366	30124372	1			1		Gain	87007
18	CNVR_2379	30290961	30391097	1			1		Gain	100137
18	CNVR_2380	30820315	30839063	1			1		Gain	18749
18	CNVR_2381	31013817	31055660	3			3		Gain	41844
18	CNVR_2382	31174748	31290140	6			6		Gain	115393
18	CNVR_2383	32698112	32711136	1			1		Gain	13025
18	CNVR_2384	33267207	33284809	1			1		Gain	17603
18	CNVR_2385	33356411	33376430	1			1		Gain	20020
18	CNVR_2386	35159798	35195606	1			1		Gain	35809
18	CNVR_2387	35664902	35685427	1			1		Gain	20526
18	CNVR_2388	36247393	36258659	1			1		Gain	11267
18	CNVR_2389	36842852	36902849	3			3		Gain	59998
18	CNVR_2390	39523880	39548568	1			1		Gain	24689
18	CNVR_2391	40183180	40206759	1			1		Gain	23580
18	CNVR_2392	41380320	41392781	1			1		Gain	12462
18	CNVR_2393	41448414	41486823	1			1		Gain	38410
18	CNVR_2394	41951067	42031905	1			1		Gain	80839
18	CNVR_2395	42383584	42404026	1			1		Gain	20443
18	CNVR_2396	43058546	43089101	4			4		Gain	30556
18	CNVR_2397	43138556	43157117	1			1		Gain	18562
18	CNVR_2398	43434576	43464773	1			1		Gain	30198
18	CNVR_2399	44056816	44069455	1			1		Gain	12640
18	CNVR_2400	45620511	45636978	1			1		Gain	16468
18	CNVR_2401	45650232	45669007	1			1		Gain	18776
18	CNVR_2402	46094804	46122905	1			1		Gain	28102
18	CNVR_2403	48802003	48822962	1			1		Gain	20960
18	CNVR_2404	48858113	48903354	1			1		Gain	45242
18	CNVR_2405	49244833	49266306	1			1		Gain	21474
18	CNVR_2406	49431695	49443663	1			1		Gain	11969
18	CNVR_2407	50919497	50935121	7	7				Loss	15625
18	CNVR_2408	52918973	52961876	4			4		Gain	42904
18	CNVR_2409	54656436	54677881	1			1		Gain	21446
18	CNVR_2410	56106381	56124811	2			2		Gain	18431
18	CNVR_2411	56185462	56297581	1			1		Gain	112120
18	CNVR_2412	56394786	56433107	1			1		Gain	38322
18	CNVR_2413	58189896	58215333	2			2		Gain	25438
18	CNVR_2414	59048813	59060618	1			1		Gain	11806
18	CNVR_2415	59705231	59739996	1			1		Gain	34766
18	CNVR_2416	59782932	59837511	1			1		Gain	54580
18	CNVR_2417	61762518	61789280	1			1		Gain	26763
18	CNVR_2418	61802253	61826360	1			1		Gain	24108
18	CNVR_2419	61888990	61962137	3			3		Gain	73148
18	CNVR_2420	62766451	62793569	1			1		Gain	27119
18	CNVR_2421	62937548	63032565	4			4		Gain	95018
18	CNVR_2422	64066111	64130256	1			1		Gain	64146
18	CNVR_2423	64141241	64161628	1			1		Gain	20388
18	CNVR_2424	64228697	64238821	1			1		Gain	10125
18	CNVR_2425	64344777	64438332	1			1		Gain	93556
18	CNVR_2426	64446918	64460216	1			1		Gain	13299
18	CNVR_2427	64492049	64520185	1			1		Gain	28137
18	CNVR_2428	64559458	64584730	39	39				Loss	25273
18	CNVR_2429	65122411	65161119	1			1		Gain	38709
18	CNVR_2430	65616449	65635392	1			1		Gain	18944
18	CNVR_2431	67693328	67710353	1			1		Gain	17026
18	CNVR_2432	67947429	68004942	1			1		Gain	57514
18	CNVR_2433	68880882	68967472	3			3		Gain	86591
18	CNVR_2434	69011206	69030821	2	2				Loss	19616
18	CNVR_2435	69054991	69070312	1	1				Loss	15322
18	CNVR_2436	69411699	69458952	1			1		Gain	47254
18	CNVR_2437	69641934	69680997	1			1		Gain	39064
18	CNVR_2438	70454105	70488412	2			2		Gain	34308
18	CNVR_2439	71130383	71143644	1			1		Gain	13262
18	CNVR_2440	73454820	73491555	1			1		Gain	36736
18	CNVR_2441	73867708	73919273	1			1		Gain	51566
18	CNVR_2442	77529546	77566173	1			1		Gain	36628
18	CNVR_2443	77961085	77979350	1			1		Gain	18266
18	CNVR_2444	78207779	78228124	1			1		Gain	20346
18	CNVR_2445	79677148	79704812	1			1		Gain	27665
18	CNVR_2446	81974430	82029318	1			1		Gain	54889
18	CNVR_2447	82301599	82307810	1			1		Gain	6212
18	CNVR_2448	82321224	82350266	1			1		Gain	29043
18	CNVR_2449	82506269	82633725	1			1		Gain	127457
19	CNVR_2450	329184	331008	1	1				Loss	1825
19	CNVR_2451	1718761	1740960	1			1		Gain	22200
19	CNVR_2452	1853774	1892290	1			1		Gain	38517
19	CNVR_2453	1914025	1956245	1			1		Gain	42221
19	CNVR_2454	2297521	2364071	22			22		Gain	66551
19	CNVR_2455	2905420	2991122	9			9		Gain	85703
19	CNVR_2456	3504725	3552032	1			1		Gain	47308
19	CNVR_2457	4912836	5006523	26			26		Gain	93688
19	CNVR_2458	6482163	6496889	1			1		Gain	14727
19	CNVR_2459	6932518	6948060	1			1		Gain	15543
19	CNVR_2460	7103218	7463875	129	10	9	148		Mixed	360658
19	CNVR_2461	7513035	7515112	2	2				Loss	2078
19	CNVR_2462	7794262	7855559	3			3		Gain	61298
19	CNVR_2463	7870579	7893798	1			1		Gain	23220
19	CNVR_2464	8337959	8436595	2			2		Gain	98637
19	CNVR_2465	8742534	8772801	1			1		Gain	30268
19	CNVR_2466	8848419	8869195	1			1		Gain	20777
19	CNVR_2467	9894587	9905338	1			1		Gain	10752
19	CNVR_2468	11007796	11031508	1			1		Gain	23713
19	CNVR_2469	13223753	13251571	1			1		Gain	27819
19	CNVR_2470	13409847	13414691	2		2			Loss	4845
19	CNVR_2471	13722469	13732963	1			1		Gain	10495
19	CNVR_2472	14042898	14095640	1			1		Gain	52743
19	CNVR_2473	14194396	14202399	1			1		Gain	8004
19	CNVR_2474	14217636	14231273	2	1		1		Mixed	13638
19	CNVR_2475	14546367	14578322	1			1		Gain	31956
19	CNVR_2476	15063970	15077751	1			1		Gain	13782
19	CNVR_2477	15505163	15598594	5			5		Gain	93432
19	CNVR_2478	15668860	15674699	2	1		1		Mixed	5840
19	CNVR_2479	17665833	17690998	1			1		Gain	25166
19	CNVR_2480	18196053	18201779	1	1				Loss	5727
19	CNVR_2481	18886757	18898919	2			2		Gain	12163
19	CNVR_2482	19067737	19096258	1			1		Gain	28522
19	CNVR_2483	19772692	19826629	1			1		Gain	53938
19	CNVR_2484	22183738	22190379	1			1		Gain	6642
19	CNVR_2485	22423669	22433398	1		1			Loss	9730
19	CNVR_2486	23373092	23492600	2			2		Gain	119509
19	CNVR_2487	26395467	26446725	2			2		Gain	51259
19	CNVR_2488	27008551	27014827	1			1		Gain	6277
19	CNVR_2489	28287773	28296200	1			1		Gain	8428
19	CNVR_2490	28342554	28360216	1			1		Gain	17663
19	CNVR_2491	29756492	29788588	3			3		Gain	32097
19	CNVR_2492	30368192	30378329	1			1		Gain	10138
19	CNVR_2493	30999969	31097545	1			1		Gain	97577
19	CNVR_2494	32054335	32117719	2			2		Gain	63385
19	CNVR_2495	32808414	32814964	1		1			Loss	6551
19	CNVR_2496	32989778	33026201	2			2		Gain	36424
19	CNVR_2497	35015676	35031222	1			1		Gain	15547
19	CNVR_2498	35114958	35142598	25	24	1			Loss	27641
19	CNVR_2499	35242350	35251907	1			1		Gain	9558
19	CNVR_2500	35795763	35829569	1			1		Gain	33807
19	CNVR_2501	35908865	36001211	2			2		Gain	92347
19	CNVR_2502	36551091	36562190	1			1		Gain	11100
19	CNVR_2503	36735278	36758725	5			5		Gain	23448
19	CNVR_2504	36925766	36953069	1			1		Gain	27304
19	CNVR_2505	39216253	39280726	1			1		Gain	64474
19	CNVR_2506	39370704	39451066	57			57		Gain	80363
19	CNVR_2507	40097155	40167681	2			2		Gain	70527
19	CNVR_2508	40353563	40365251	1			1		Gain	11689
19	CNVR_2509	41226783	41231301	1			1		Gain	4519
19	CNVR_2510	41324609	41382444	2			2		Gain	57836
19	CNVR_2511	41649839	41664065	1			1		Gain	14227
19	CNVR_2512	42770791	42777028	1		1			Loss	6238
19	CNVR_2513	43844662	43867987	1			1		Gain	23326
19	CNVR_2514	44309455	44338555	1		1			Loss	29101
19	CNVR_2515	44970839	44979550	1			1		Gain	8712
19	CNVR_2516	45641677	45690737	1		1			Loss	49061
19	CNVR_2517	46844568	46851454	1			1		Gain	6887
19	CNVR_2518	47319620	47354726	1			1		Gain	35107
19	CNVR_2519	48090915	48112063	1			1		Gain	21149
19	CNVR_2520	48647533	48729775	2			2		Gain	82243
19	CNVR_2521	49938653	49960232	1			1		Gain	21580
19	CNVR_2522	50736835	50742345	3	1	2			Loss	5511
19	CNVR_2523	50922062	50950278	2			2		Gain	28217
19	CNVR_2524	51378376	51389007	1			1		Gain	10632
19	CNVR_2525	52493586	52525811	1			1		Gain	32226
19	CNVR_2526	52559184	52595488	1			1		Gain	36305
19	CNVR_2527	52978424	53118147	2			2		Gain	139724
19	CNVR_2528	53897814	53900214	1			1		Gain	2401
19	CNVR_2529	54259289	54530362	1			1		Gain	271074
19	CNVR_2530	54593488	54632442	1			1		Gain	38955
19	CNVR_2531	55915146	55949224	1			1		Gain	34079
19	CNVR_2532	56605160	56627569	1			1		Gain	22410
19	CNVR_2533	56831104	56852781	1			1		Gain	21678
19	CNVR_2534	57634285	57636688	1			1		Gain	2404
19	CNVR_2535	57821516	57850928	1			1		Gain	29413
19	CNVR_2536	59415696	59423364	1	1				Loss	7669
19	CNVR_2537	60361068	60448027	2			2		Gain	86960
19	CNVR_2538	61507314	61515239	1	1				Loss	7926
19	CNVR_2539	62024457	62081107	1			1		Gain	56651
2	CNVR_251	11846	74725	6			6		Gain	62880
2	CNVR_252	229923	314164	16	1	1	12	2	Mixed	84242
2	CNVR_253	1274446	1302488	1			1		Gain	28043
2	CNVR_254	3244615	3253149	1			1		Gain	8535
2	CNVR_255	3891146	3896870	1			1		Gain	5725
2	CNVR_256	4916276	4923900	1			1		Gain	7625
2	CNVR_257	4973035	5019996	1			1		Gain	46962
2	CNVR_258	5284184	5303061	1			1		Gain	18878
2	CNVR_259	6098951	6112199	2			2		Gain	13249
2	CNVR_260	6445331	6450616	1			1		Gain	5286
2	CNVR_261	6715006	6728122	1			1		Gain	13117
2	CNVR_262	7992638	8028209	1			1		Gain	35572
2	CNVR_263	8046049	8071792	1			1		Gain	25744
2	CNVR_264	8518344	8538150	1			1		Gain	19807
2	CNVR_265	9061268	9091600	1			1		Gain	30333
2	CNVR_266	9239169	9259035	1			1		Gain	19867
2	CNVR_267	9827799	9870189	1			1		Gain	42391
2	CNVR_268	10023051	10093098	4			4		Gain	70048
2	CNVR_269	10278232	10284524	1			1		Gain	6293
2	CNVR_270	11190650	11193570	1			1		Gain	2921
2	CNVR_271	11653639	11753035	107	79	1	27		Mixed	99397
2	CNVR_272	11779816	11808417	6	1	5			Loss	28602
2	CNVR_273	11979085	12048853	1			1		Gain	69769
2	CNVR_274	12582110	12603631	1			1		Gain	21522
2	CNVR_275	13047230	13059079	1			1		Gain	11850
2	CNVR_276	14272805	14300226	1			1		Gain	27422
2	CNVR_277	15119508	15367324	29		13	16		Mixed	247817
2	CNVR_278	19256073	19263465	1			1		Gain	7393
2	CNVR_279	20710585	20727651	1			1		Gain	17067
2	CNVR_280	20983468	21048752	1			1		Gain	65285
2	CNVR_281	22225632	22232498	1		1			Loss	6867
2	CNVR_282	22275525	22319518	1			1		Gain	43994
2	CNVR_283	22431806	22438502	1			1		Gain	6697
2	CNVR_284	24718299	24772860	1			1		Gain	54562
2	CNVR_285	27420276	27450484	1			1		Gain	30209
2	CNVR_286	27577196	27646013	1		1			Loss	68818
2	CNVR_287	27697670	27733366	1			1		Gain	35697
2	CNVR_288	30055429	30065232	1			1		Gain	9804
2	CNVR_289	31123316	31165467	1			1		Gain	42152
2	CNVR_290	32811027	32855364	1			1		Gain	44338
2	CNVR_291	33242507	33296519	1			1		Gain	54013
2	CNVR_292	34866505	34903803	2	2				Loss	37299
2	CNVR_293	35315916	35323374	1			1		Gain	7459
2	CNVR_294	35407965	35420645	1		1			Loss	12681
2	CNVR_295	36406978	36447055	2			2		Gain	40078
2	CNVR_296	36711754	36726712	12			12		Gain	14959
2	CNVR_297	36956826	36993708	1			1		Gain	36883
2	CNVR_298	37547680	37570053	1			1		Gain	22374
2	CNVR_299	38442083	38459986	1			1		Gain	17904
2	CNVR_300	38524036	38535030	1			1		Gain	10995
2	CNVR_301	38848195	38861540	1			1		Gain	13346
2	CNVR_302	40015970	40115834	30			30		Gain	99865
2	CNVR_303	41028106	41092524	1			1		Gain	64419
2	CNVR_304	41187830	41240087	3			3		Gain	52258
2	CNVR_305	41372621	41425115	2			2		Gain	52495
2	CNVR_306	41486526	41511910	1			1		Gain	25385
2	CNVR_307	41982153	41996872	1			1		Gain	14720
2	CNVR_308	44295831	44402897	1			1		Gain	107067
2	CNVR_309	46751127	46815706	2			2		Gain	64580
2	CNVR_310	46857664	46865661	1			1		Gain	7998
2	CNVR_311	46907192	46978146	2			2		Gain	70955
2	CNVR_312	47567912	47610095	2			2		Gain	42184
2	CNVR_313	47751928	47766358	1			1		Gain	14431
2	CNVR_314	48567194	48866997	11			11		Gain	299804
2	CNVR_315	49035493	49157115	3			3		Gain	121623
2	CNVR_316	49386471	49388655	1	1				Loss	2185
2	CNVR_317	49694033	49697846	1			1		Gain	3814
2	CNVR_318	50119503	50121920	7	6	1			Loss	2418
2	CNVR_319	50230724	50238816	1			1		Gain	8093
2	CNVR_320	50422824	50426566	2			2		Gain	3743
2	CNVR_321	50797886	50801566	1			1		Gain	3681
2	CNVR_322	51693497	51704454	1			1		Gain	10958
2	CNVR_323	51878003	51892526	1			1		Gain	14524
2	CNVR_324	52819476	52820699	1			1		Gain	1224
2	CNVR_325	53091682	53137442	1			1		Gain	45761
2	CNVR_326	53239463	53264138	1			1		Gain	24676
2	CNVR_327	53424415	53446800	1			1		Gain	22386
2	CNVR_328	53813342	53882731	2			2		Gain	69390
2	CNVR_329	53904649	53909337	1			1		Gain	4689
2	CNVR_330	56161597	56180348	1		1			Loss	18752
2	CNVR_331	57314643	57366389	1			1		Gain	51747
2	CNVR_332	58846682	58858429	1			1		Gain	11748
2	CNVR_333	60130155	60169066	1			1		Gain	38912
2	CNVR_334	60741439	60905650	10	1		9		Mixed	164212
2	CNVR_335	62469377	62490070	1			1		Gain	20694
2	CNVR_336	63021118	63043694	1			1		Gain	22577
2	CNVR_337	63106001	63146578	2		1	1		Mixed	40578
2	CNVR_338	63362835	63382065	3			3		Gain	19231
2	CNVR_339	63654552	63705512	6	3		3		Mixed	50961
2	CNVR_340	63762474	63784528	44	43	1			Loss	22055
2	CNVR_341	63912966	63917237	3		3			Loss	4272
2	CNVR_342	63931398	63950710	1			1		Gain	19313
2	CNVR_343	63970016	63978880	1			1		Gain	8865
2	CNVR_344	64396484	64428533	3			3		Gain	32050
2	CNVR_345	64716085	64730532	1			1		Gain	14448
2	CNVR_346	65024872	65086799	2			2		Gain	61928
2	CNVR_347	65244214	65270524	1			1		Gain	26311
2	CNVR_348	65520449	65552871	1			1		Gain	32423
2	CNVR_349	65670705	65764886	2			2		Gain	94182
2	CNVR_350	66728312	66743873	1			1		Gain	15562
2	CNVR_351	68014636	68022148	1			1		Gain	7513
2	CNVR_352	68296135	68319420	3			3		Gain	23286
2	CNVR_353	68437266	68450178	1			1		Gain	12913
2	CNVR_354	68767670	68779815	2			2		Gain	12146
2	CNVR_355	68814353	68857286	4	3		1		Mixed	42934
2	CNVR_356	68948048	68963245	2			2		Gain	15198
2	CNVR_357	69851359	69868194	1			1		Gain	16836
2	CNVR_358	70172897	70344215	2			2		Gain	171319
2	CNVR_359	70699343	70727019	1			1		Gain	27677
2	CNVR_360	70886346	70900158	2	2				Loss	13813
2	CNVR_361	71193953	71272980	2			2		Gain	79028
2	CNVR_362	71288074	71317690	1			1		Gain	29617
2	CNVR_363	71609905	71647852	1			1		Gain	37948
2	CNVR_364	71817277	72049223	12			12		Gain	231947
2	CNVR_365	72430119	72458253	1			1		Gain	28135
2	CNVR_366	73837749	73857610	1	1				Loss	19862
2	CNVR_367	74048192	74051985	1		1			Loss	3794
2	CNVR_368	74091062	74100338	3	2		1		Mixed	9277
2	CNVR_369	74201184	74210217	2			2		Gain	9034
2	CNVR_370	74443130	74461466	1			1		Gain	18337
2	CNVR_371	74842787	74849577	1			1		Gain	6791
2	CNVR_372	74882857	74892574	2			2		Gain	9718
2	CNVR_373	75896373	75898699	1			1		Gain	2327
2	CNVR_374	75939061	75942970	1			1		Gain	3910
2	CNVR_375	76535207	76569568	3			3		Gain	34362
2	CNVR_376	76808048	76810566	3	3				Loss	2519
2	CNVR_377	77003972	77047366	1			1		Gain	43395
2	CNVR_378	78515629	78520220	1			1		Gain	4592
2	CNVR_379	78689738	78696264	1			1		Gain	6527
2	CNVR_380	78763498	78769279	1			1		Gain	5782
2	CNVR_381	79102645	79115376	2		2			Loss	12732
2	CNVR_382	80067844	80078515	1			1		Gain	10672
2	CNVR_383	81150068	81159272	1			1		Gain	9205
2	CNVR_384	81373792	81426401	1			1		Gain	52610
2	CNVR_385	82248795	82269126	2			2		Gain	20332
2	CNVR_386	82802638	82822342	3			3		Gain	19705
2	CNVR_387	82870792	82883361	1			1		Gain	12570
2	CNVR_388	82917106	82934000	1			1		Gain	16895
2	CNVR_389	83021735	83038165	1			1		Gain	16431
2	CNVR_390	83189610	83204761	1			1		Gain	15152
2	CNVR_391	83232632	83243259	2			2		Gain	10628
2	CNVR_392	84921523	84949656	1			1		Gain	28134
2	CNVR_393	85632048	85641689	1			1		Gain	9642
2	CNVR_394	85872257	85877063	1			1		Gain	4807
2	CNVR_395	86057287	86061236	1			1		Gain	3950
2	CNVR_396	88026644	88031893	2			2		Gain	5250
2	CNVR_397	89171072	89179441	1			1		Gain	8370
2	CNVR_398	90060972	90070770	1			1		Gain	9799
2	CNVR_399	91422925	91426476	1			1		Gain	3552
2	CNVR_400	91822775	91838619	1			1		Gain	15845
2	CNVR_401	92296611	92324398	2			2		Gain	27788
2	CNVR_402	92350170	92372727	1			1		Gain	22558
2	CNVR_403	92855620	92858693	1			1		Gain	3074
2	CNVR_404	93237072	93245839	1			1		Gain	8768
2	CNVR_405	93438093	93441905	1		1			Loss	3813
2	CNVR_406	93457253	93477878	1			1		Gain	20626
2	CNVR_407	94248138	94259702	1			1		Gain	11565
2	CNVR_408	94905628	94910541	1			1		Gain	4914
2	CNVR_409	95277500	95284862	1			1		Gain	7363
2	CNVR_410	95519880	95545481	1			1		Gain	25602
2	CNVR_411	95945915	95976817	1			1		Gain	30903
2	CNVR_412	96207194	96218792	2	1		1		Mixed	11599
2	CNVR_413	96247934	96258707	1			1		Gain	10774
2	CNVR_414	96326643	96359453	1			1		Gain	32811
2	CNVR_415	96378631	96384308	1			1		Gain	5678
2	CNVR_416	96771642	96817197	3	1		2		Mixed	45556
2	CNVR_417	96833554	96838877	1			1		Gain	5324
2	CNVR_418	97100897	97123451	1			1		Gain	22555
2	CNVR_419	97235456	97268915	1			1		Gain	33460
2	CNVR_420	97335664	97345442	2			2		Gain	9779
2	CNVR_421	97438256	97441531	1			1		Gain	3276
2	CNVR_422	97582714	97617950	5			5		Gain	35237
2	CNVR_423	97732548	97734873	1			1		Gain	2326
2	CNVR_424	97819690	97844843	1			1		Gain	25154
2	CNVR_425	97851742	97880991	1			1		Gain	29250
2	CNVR_426	98238404	98256251	2		2			Loss	17848
2	CNVR_427	98445499	98447982	1			1		Gain	2484
2	CNVR_428	99159827	99166222	1			1		Gain	6396
2	CNVR_429	99394366	99398213	1			1		Gain	3848
2	CNVR_430	99660563	99664135	1			1		Gain	3573
2	CNVR_431	99827390	99834244	1			1		Gain	6855
2	CNVR_432	100525658	100534118	1			1		Gain	8461
2	CNVR_433	101151886	101180621	3			3		Gain	28736
2	CNVR_434	101277152	101284302	1			1		Gain	7151
2	CNVR_435	101383769	101443409	3			3		Gain	59641
2	CNVR_436	101641915	101648182	1			1		Gain	6268
2	CNVR_437	102015256	102069932	3			3		Gain	54677
2	CNVR_438	103312115	103318551	1			1		Gain	6437
2	CNVR_439	104228396	104254165	2			2		Gain	25770
2	CNVR_440	104882053	104892057	6	1	5			Loss	10005
2	CNVR_441	105043043	105049215	1		1			Loss	6173
2	CNVR_442	106249009	106255980	1			1		Gain	6972
2	CNVR_443	106400009	106403801	1	1				Loss	3793
2	CNVR_444	106624093	106643725	1			1		Gain	19633
2	CNVR_445	107391456	107397065	1			1		Gain	5610
2	CNVR_446	107698930	107707814	1			1		Gain	8885
2	CNVR_447	107763148	107771095	1			1		Gain	7948
2	CNVR_448	108150988	108437129	76	4		73		Mixed	286142
2	CNVR_449	109574308	109577611	1			1		Gain	3304
2	CNVR_450	109916642	109939888	1			1		Gain	23247
2	CNVR_451	110112619	110119948	2			2		Gain	7330
2	CNVR_452	110485310	110495776	1	1				Loss	10467
2	CNVR_453	110546780	110555130	1			1		Gain	8351
2	CNVR_454	110573368	110585572	1			1		Gain	12205
2	CNVR_455	110668054	110675641	1			1		Gain	7588
2	CNVR_456	111125529	111149423	1			1		Gain	23895
2	CNVR_457	111300569	111302293	1	1				Loss	1725
2	CNVR_458	111881876	111910173	1			1		Gain	28298
2	CNVR_459	112148779	112158242	1			1		Gain	9464
2	CNVR_460	112961713	112987204	1			1		Gain	25492
2	CNVR_461	113505132	113531107	2			2		Gain	25976
2	CNVR_462	114833287	114838216	1	1				Loss	4930
2	CNVR_463	115293877	115329767	1			1		Gain	35891
2	CNVR_464	115500620	115513785	2	1	1			Loss	13166
2	CNVR_465	116752807	116758032	1			1		Gain	5226
2	CNVR_466	117673518	117680637	1			1		Gain	7120
2	CNVR_467	119295247	119304646	1			1		Gain	9400
2	CNVR_468	119306053	119313199	1		1			Loss	7147
2	CNVR_469	119700259	119728059	1			1		Gain	27801
2	CNVR_470	120423758	120424820	4		4			Loss	1063
2	CNVR_471	120834145	120851060	1			1		Gain	16916
2	CNVR_472	120992271	121000371	1			1		Gain	8101
2	CNVR_473	121201879	121261307	1			1		Gain	59429
2	CNVR_474	121286329	121348800	46			46		Gain	62472
20	CNVR_2540	1384	568161	59		1	60		Mixed	566778
20	CNVR_2541	968732	985523	1			1		Gain	16792
20	CNVR_2542	1187512	1204495	1			1		Gain	16984
20	CNVR_2543	2320936	2332743	1			1		Gain	11808
20	CNVR_2544	3075717	3090055	1	1				Loss	14339
20	CNVR_2545	3100128	3137852	1			1		Gain	37725
20	CNVR_2546	4580540	4601398	164	152		11	1	Mixed	20859
20	CNVR_2547	4695301	4702640	1			1		Gain	7340
20	CNVR_2548	4730433	4779644	1			1		Gain	49212
20	CNVR_2549	6107064	6137419	1			1		Gain	30356
20	CNVR_2550	6232312	6252891	1			1		Gain	20580
20	CNVR_2551	9288753	9387864	5			5		Gain	99112
20	CNVR_2552	11157523	11193079	1			1		Gain	35557
20	CNVR_2553	11653403	11701212	1			1		Gain	47810
20	CNVR_2554	12634741	12665172	2			2		Gain	30432
20	CNVR_2555	13556506	13583433	1			1		Gain	26928
20	CNVR_2556	16060339	16072158	1			1		Gain	11820
20	CNVR_2557	16905344	16972548	1			1		Gain	67205
20	CNVR_2558	19152698	19161215	1			1		Gain	8518
20	CNVR_2559	20770606	20775869	1			1		Gain	5264
20	CNVR_2560	21907730	22014654	1			1		Gain	106925
20	CNVR_2561	22683302	22718086	3			3		Gain	34785
20	CNVR_2562	22996008	23066078	8			8		Gain	70071
20	CNVR_2563	23745800	23760580	1			1		Gain	14781
20	CNVR_2564	24627247	24660101	1			1		Gain	32855
20	CNVR_2565	24768701	24775586	3			3		Gain	6886
20	CNVR_2566	24803143	24871766	1			1		Gain	68624
20	CNVR_2567	24986089	25404837	352	11	56	304		Mixed	418749
20	CNVR_2568	26188766	26229689	1			1		Gain	40924
20	CNVR_2569	27286583	27439426	88		4	85		Mixed	152844
20	CNVR_2570	28170563	28212803	1			1		Gain	42241
20	CNVR_2571	28833362	29112152	91	8	80	5		Mixed	278791
20	CNVR_2572	29189418	29204663	1			1		Gain	15246
20	CNVR_2573	29239828	29487488	9		9			Loss	247661
20	CNVR_2574	29673997	29678777	3	3				Loss	4781
20	CNVR_2575	29811687	29815792	1			1		Gain	4106
20	CNVR_2576	29872353	30078766	447	100	121	306	3	Mixed	206414
20	CNVR_2577	30126224	30132218	6		6			Loss	5995
20	CNVR_2578	30228253	30299881	66	24	42			Loss	71629
20	CNVR_2579	30520185	30544317	1			1		Gain	24133
20	CNVR_2580	30623720	30649720	2			2		Gain	26001
20	CNVR_2581	30660723	30684863	1			1		Gain	24141
20	CNVR_2582	30816343	30818000	1			1		Gain	1658
20	CNVR_2583	30923763	30926575	1			1		Gain	2813
20	CNVR_2584	30961679	30965929	1			1		Gain	4251
20	CNVR_2585	31129565	31272736	111	41	68	9		Mixed	143172
20	CNVR_2586	31405891	31452723	240	10	26	203	1	Mixed	46833
20	CNVR_2587	31502259	31962497	572	66	215	565	2	Mixed	460239
20	CNVR_2588	32199337	32219713	1			1		Gain	20377
20	CNVR_2589	32223474	32226173	1				1	Gain	2700
20	CNVR_2590	32394930	32395953	1			1		Gain	1024
20	CNVR_2591	32408590	32427868	5			5		Gain	19279
20	CNVR_2592	32691395	32710801	1			1		Gain	19407
20	CNVR_2593	32803881	32819372	46	46				Loss	15492
20	CNVR_2594	32822503	32849029	95	8	87			Loss	26527
20	CNVR_2595	32936584	33388207	281	109	203	52		Mixed	451624
20	CNVR_2596	33465417	33496491	1			1		Gain	31075
20	CNVR_2597	33555579	33558901	1			1		Gain	3323
20	CNVR_2598	33567806	33578541	1			1		Gain	10736
20	CNVR_2599	33582555	33596441	2			2		Gain	13887
20	CNVR_2600	33600932	33678453	11	1	5	5		Mixed	77522
20	CNVR_2601	33751968	34053919	96	13	103			Loss	301952
20	CNVR_2602	34101459	34123399	15	11	3	1		Mixed	21941
20	CNVR_2603	34332870	34338595	2			2		Gain	5726
20	CNVR_2604	34358693	34374878	2			2		Gain	16186
20	CNVR_2605	35127612	35141607	2			2		Gain	13996
20	CNVR_2606	36227911	36272393	4			4		Gain	44483
20	CNVR_2607	36607613	36621779	1			1		Gain	14167
20	CNVR_2608	36697224	36701592	15	15				Loss	4369
20	CNVR_2609	37173796	37176639	1			1		Gain	2844
20	CNVR_2610	39093239	39097184	1	1				Loss	3946
20	CNVR_2611	40469289	40477952	1	1				Loss	8664
20	CNVR_2612	43838537	43845376	1	1				Loss	6840
20	CNVR_2613	44224995	44235745	1			1		Gain	10751
20	CNVR_2614	44350939	44366058	1			1		Gain	15120
20	CNVR_2615	44480210	44490088	1			1		Gain	9879
20	CNVR_2616	45542630	45608996	2			2		Gain	66367
20	CNVR_2617	46866809	46879778	1			1		Gain	12970
20	CNVR_2618	47169660	47177171	31	12	19			Loss	7512
20	CNVR_2619	49189691	49201179	1			1		Gain	11489
20	CNVR_2620	49525976	49556421	1			1		Gain	30446
20	CNVR_2621	50189230	50201168	1			1		Gain	11939
20	CNVR_2622	51589975	51611662	4		4			Loss	21688
20	CNVR_2623	53907749	53921112	2			2		Gain	13364
20	CNVR_2624	54115639	54148071	1			1		Gain	32433
20	CNVR_2625	54634776	54656750	1			1		Gain	21975
20	CNVR_2626	56796835	56816539	1			1		Gain	19705
20	CNVR_2627	57014111	57031915	1			1		Gain	17805
20	CNVR_2628	57236201	57241329	3	1	2			Loss	5129
20	CNVR_2629	58191285	58195477	3	3				Loss	4193
20	CNVR_2630	58592295	58597983	1			1		Gain	5689
20	CNVR_2631	59064570	59065816	1			1		Gain	1247
20	CNVR_2632	59202487	59206945	1			1		Gain	4459
20	CNVR_2633	59876272	59895340	1			1		Gain	19069
20	CNVR_2634	59945589	59951187	1			1		Gain	5599
20	CNVR_2635	60247686	60258475	1			1		Gain	10790
20	CNVR_2636	60450469	60533101	55			55		Gain	82633
20	CNVR_2637	60657950	60681149	1			1		Gain	23200
20	CNVR_2638	60999288	61025713	1			1		Gain	26426
20	CNVR_2639	61619001	61652086	1			1		Gain	33086
20	CNVR_2640	61701467	61709886	1			1		Gain	8420
20	CNVR_2641	61744089	61766743	1			1		Gain	22655
20	CNVR_2642	62096787	62098082	1			1		Gain	1296
20	CNVR_2643	62662612	62666140	1			1		Gain	3529
20	CNVR_2644	62762983	62765753	1			1		Gain	2771
20	CNVR_2645	65260981	65335809	1			1		Gain	74829
21	CNVR_2646	126373	786959	134	1	6	128		Mixed	660587
21	CNVR_2647	1407994	1422278	1			1		Gain	14285
21	CNVR_2648	1493371	2001555	53	2	8	44		Mixed	508185
21	CNVR_2649	2094767	2109501	1			1		Gain	14735
21	CNVR_2650	3181738	3195942	1			1		Gain	14205
21	CNVR_2651	3718625	3721493	1			1		Gain	2869
21	CNVR_2652	3810380	3854642	2			2		Gain	44263
21	CNVR_2653	4979283	5001612	1			1		Gain	22330
21	CNVR_2654	5681846	5703963	1			1		Gain	22118
21	CNVR_2655	8055302	8063407	1			1		Gain	8106
21	CNVR_2656	8674860	8706495	1			1		Gain	31636
21	CNVR_2657	9548926	9568204	1			1		Gain	19279
21	CNVR_2658	10400236	10410622	1			1		Gain	10387
21	CNVR_2659	12686099	12721183	1			1		Gain	35085
21	CNVR_2660	13032497	13040856	1			1		Gain	8360
21	CNVR_2661	13324986	13334989	1			1		Gain	10004
21	CNVR_2662	13445990	13527873	1			1		Gain	81884
21	CNVR_2663	15477741	15518833	1			1		Gain	41093
21	CNVR_2664	16507366	16550811	3			3		Gain	43446
21	CNVR_2665	18643903	18662314	1			1		Gain	18412
21	CNVR_2666	19341046	19349589	1			1		Gain	8544
21	CNVR_2667	19971106	19985058	1			1		Gain	13953
21	CNVR_2668	20183718	20203582	1			1		Gain	19865
21	CNVR_2669	20288056	20505983	3			3		Gain	217928
21	CNVR_2670	21385150	21411436	1			1		Gain	26287
21	CNVR_2671	21737249	21877375	2			2		Gain	140127
21	CNVR_2672	22542668	22610163	1			1		Gain	67496
21	CNVR_2673	24123031	24178546	1			1		Gain	55516
21	CNVR_2674	24923337	24955827	3			3		Gain	32491
21	CNVR_2675	25097770	25127756	1			1		Gain	29987
21	CNVR_2676	25543552	25564519	1			1		Gain	20968
21	CNVR_2677	26821782	26892810	1			1		Gain	71029
21	CNVR_2678	26928984	26937145	1			1		Gain	8162
21	CNVR_2679	27382535	27402689	2			2		Gain	20155
21	CNVR_2680	27808894	27898273	1			1		Gain	89380
21	CNVR_2681	28915598	28927470	1			1		Gain	11873
21	CNVR_2682	29000680	29110653	1			1		Gain	109974
21	CNVR_2683	31119236	31134439	1			1		Gain	15204
21	CNVR_2684	31154189	31197564	1			1		Gain	43376
21	CNVR_2685	31230488	31239082	1			1		Gain	8595
21	CNVR_2686	33102498	33246663	3			3		Gain	144166
21	CNVR_2687	33276273	33291018	1			1		Gain	14746
21	CNVR_2688	34185313	34223800	1			1		Gain	38488
21	CNVR_2689	35118134	35135760	1			1		Gain	17627
21	CNVR_2690	35244132	35254568	1			1		Gain	10437
21	CNVR_2691	35602786	35622212	1			1		Gain	19427
21	CNVR_2692	36324021	36339526	1			1		Gain	15506
21	CNVR_2693	36680091	36732313	1			1		Gain	52223
21	CNVR_2694	36744013	36758774	1		1			Loss	14762
21	CNVR_2695	37422939	37459726	1			1		Gain	36788
21	CNVR_2696	37549644	37565212	1			1		Gain	15569
21	CNVR_2697	37668130	37698282	1			1		Gain	30153
21	CNVR_2698	37773373	37818331	3			3		Gain	44959
21	CNVR_2699	37901291	37914520	3			3		Gain	13230
21	CNVR_2700	38168257	38198030	3			3		Gain	29774
21	CNVR_2701	39919909	39968042	1			1		Gain	48134
21	CNVR_2702	40069262	40131251	1			1		Gain	61990
21	CNVR_2703	40661243	40688309	2			2		Gain	27067
21	CNVR_2704	41306311	41332034	1			1		Gain	25724
21	CNVR_2705	43251124	43267788	1			1		Gain	16665
21	CNVR_2706	44164284	44181212	1			1		Gain	16929
21	CNVR_2707	45676533	45692845	1			1		Gain	16313
21	CNVR_2708	46226279	46268767	2			2		Gain	42489
21	CNVR_2709	48500524	48513814	1			1		Gain	13291
21	CNVR_2710	48592658	48609540	1			1		Gain	16883
21	CNVR_2711	48634527	48664697	1			1		Gain	30171
21	CNVR_2712	49042635	49064983	2		2			Loss	22349
21	CNVR_2713	50437358	50439761	2			2		Gain	2404
21	CNVR_2714	52576355	52673066	1			1		Gain	96712
21	CNVR_2715	53796934	53814835	1			1		Gain	17902
21	CNVR_2716	54045849	54120973	6			6		Gain	75125
21	CNVR_2717	54686837	54709531	1			1		Gain	22695
21	CNVR_2718	55604746	55625890	1		1			Loss	21145
21	CNVR_2719	56226305	56266114	5			5		Gain	39810
21	CNVR_2720	57015877	57027271	1			1		Gain	11395
21	CNVR_2721	57947320	58018571	1			1		Gain	71252
21	CNVR_2722	58948319	58981876	1			1		Gain	33558
22	CNVR_2723	652941	729797	1			1		Gain	76857
22	CNVR_2724	890443	996218	1			1		Gain	105776
22	CNVR_2725	1750544	1781834	1			1		Gain	31291
22	CNVR_2726	2130319	2262051	5			5		Gain	131733
22	CNVR_2727	2460009	2470040	1			1		Gain	10032
22	CNVR_2728	4338026	4362138	8			8		Gain	24113
22	CNVR_2729	4525132	4581460	1			1		Gain	56329
22	CNVR_2730	4696186	4784016	2			2		Gain	87831
22	CNVR_2731	5899793	5906532	1			1		Gain	6740
22	CNVR_2732	6097147	6103644	1			1		Gain	6498
22	CNVR_2733	6666978	6673671	1			1		Gain	6694
22	CNVR_2734	6832282	6855146	1			1		Gain	22865
22	CNVR_2735	6971069	7059006	1			1		Gain	87938
22	CNVR_2736	7227550	7251183	1			1		Gain	23634
22	CNVR_2737	7329787	7344518	1			1		Gain	14732
22	CNVR_2738	8234434	8251491	1			1		Gain	17058
22	CNVR_2739	8619162	8624205	1		1			Loss	5044
22	CNVR_2740	10442108	10460269	1			1		Gain	18162
22	CNVR_2741	13925318	13942171	1			1		Gain	16854
22	CNVR_2742	14056021	14079876	1			1		Gain	23856
22	CNVR_2743	15177962	15211646	2			2		Gain	33685
22	CNVR_2744	15783483	15870351	2			2		Gain	86869
22	CNVR_2745	20047930	20059620	1			1		Gain	11691
22	CNVR_2746	20794072	20807618	2			2		Gain	13547
22	CNVR_2747	21153307	21184959	1			1		Gain	31653
22	CNVR_2748	21331853	21351556	1			1		Gain	19704
22	CNVR_2749	21619857	21635256	1			1		Gain	15400
22	CNVR_2750	22944310	22951348	1			1		Gain	7039
22	CNVR_2751	23531353	23565592	1			1		Gain	34240
22	CNVR_2752	24329610	24342957	1			1		Gain	13348
22	CNVR_2753	24488734	24899144	78	3	12	63		Mixed	410411
22	CNVR_2754	24924602	25101673	109			109		Gain	177072
22	CNVR_2755	25131532	25153895	1			1		Gain	22364
22	CNVR_2756	25393854	25406847	1			1		Gain	12994
22	CNVR_2757	25442466	25461505	1			1		Gain	19040
22	CNVR_2758	25996040	26195898	31			31		Gain	199859
22	CNVR_2759	26459538	26487553	2			2		Gain	28016
22	CNVR_2760	27629470	27660186	1			1		Gain	30717
22	CNVR_2761	28095081	28122796	1			1		Gain	27716
22	CNVR_2762	31224776	31239863	1			1		Gain	15088
22	CNVR_2763	31487706	31507092	1			1		Gain	19387
22	CNVR_2764	32402648	32427628	1			1		Gain	24981
22	CNVR_2765	34117172	34141836	1			1		Gain	24665
22	CNVR_2766	35576333	35655092	8	1		7		Mixed	78760
22	CNVR_2767	35807477	35841144	1			1		Gain	33668
22	CNVR_2768	37312440	37469318	135			135		Gain	156879
22	CNVR_2769	37766439	37840587	96	10	86			Loss	74149
22	CNVR_2770	37958244	38128281	1			1		Gain	170038
22	CNVR_2771	38316638	38350000	1			1		Gain	33363
22	CNVR_2772	38369953	38393652	1			1		Gain	23700
22	CNVR_2773	39170592	39175915	1			1		Gain	5324
22	CNVR_2774	39502309	39519703	1			1		Gain	17395
22	CNVR_2775	40465864	40488270	1			1		Gain	22407
22	CNVR_2776	42243113	42251173	1			1		Gain	8061
22	CNVR_2777	43131033	43147427	1			1		Gain	16395
22	CNVR_2778	43823684	43829451	1			1		Gain	5768
22	CNVR_2779	44291269	44309509	1			1		Gain	18241
22	CNVR_2780	44555179	44562900	1			1		Gain	7722
22	CNVR_2781	45347522	45420889	3			3		Gain	73368
22	CNVR_2782	45443543	45455789	2			2		Gain	12247
22	CNVR_2783	45529017	45558623	3			3		Gain	29607
22	CNVR_2784	46413005	46454042	2			2		Gain	41038
22	CNVR_2785	46608132	46635272	1			1		Gain	27141
22	CNVR_2786	47565475	47589900	1			1		Gain	24426
22	CNVR_2787	48551869	48582014	2			2		Gain	30146
22	CNVR_2788	48589842	48661632	3			3		Gain	71791
22	CNVR_2789	48957905	48985919	1			1		Gain	28015
22	CNVR_2790	49675877	49755702	2			2		Gain	79826
22	CNVR_2791	50034873	50116070	5		5			Loss	81198
22	CNVR_2792	50319010	50439621	2			2		Gain	120612
22	CNVR_2793	50822990	50841491	1			1		Gain	18502
22	CNVR_2794	50873809	50920485	1			1		Gain	46677
23	CNVR_2795	398556	508749	1			1		Gain	110194
23	CNVR_2796	539817	608185	1			1		Gain	68369
23	CNVR_2797	612786	639143	1			1		Gain	26358
23	CNVR_2798	845725	957214	4		1	3		Mixed	111490
23	CNVR_2799	1460397	1585898	1			1		Gain	125502
23	CNVR_2800	1828539	1878753	1			1		Gain	50215
23	CNVR_2801	1927251	2007320	1			1		Gain	80070
23	CNVR_2802	2594533	2629653	1			1		Gain	35121
23	CNVR_2803	4168209	4518887	11	2		9		Mixed	350679
23	CNVR_2804	4712708	4746437	1			1		Gain	33730
23	CNVR_2805	5687109	5723721	1			1		Gain	36613
23	CNVR_2806	5919195	6305887	3			3		Gain	386693
23	CNVR_2807	6421037	6511315	15			15		Gain	90279
23	CNVR_2808	7266688	7361199	10	5	5			Loss	94512
23	CNVR_2809	7649143	7676802	1			1		Gain	27660
23	CNVR_2810	8093903	8166476	11			11		Gain	72574
23	CNVR_2811	8557265	8580148	1			1		Gain	22884
23	CNVR_2812	8891227	8906132	1	1				Loss	14906
23	CNVR_2813	8999050	9013665	2			2		Gain	14616
23	CNVR_2814	9418179	9461457	1	1				Loss	43279
23	CNVR_2815	10094641	10123170	1			1		Gain	28530
23	CNVR_2816	10363316	10367737	1			1		Gain	4422
23	CNVR_2817	10495016	10504490	1			1		Gain	9475
23	CNVR_2818	11715963	11800606	2		1	1		Mixed	84644
23	CNVR_2819	12592518	12624177	1			1		Gain	31660
23	CNVR_2820	12772163	12805477	1			1		Gain	33315
23	CNVR_2821	12894811	12983428	2			2		Gain	88618
23	CNVR_2822	13644381	13654309	1			1		Gain	9929
23	CNVR_2823	13694222	13798262	3			3		Gain	104041
23	CNVR_2824	14367871	14469835	1			1		Gain	101965
23	CNVR_2825	14778511	14802889	1			1		Gain	24379
23	CNVR_2826	15650861	15698462	3			3		Gain	47602
23	CNVR_2827	15740966	15829958	1			1		Gain	88993
23	CNVR_2828	16834539	16851803	1			1		Gain	17265
23	CNVR_2829	18179002	18210455	2			2		Gain	31454
23	CNVR_2830	19732610	19759499	1			1		Gain	26890
23	CNVR_2831	19895124	19902465	1			1		Gain	7342
23	CNVR_2832	21044296	21069819	1			1		Gain	25524
23	CNVR_2833	21466945	21588989	2			2		Gain	122045
23	CNVR_2834	22406772	22412229	4		2	2		Mixed	5458
23	CNVR_2835	23978115	23998515	1			1		Gain	20401
23	CNVR_2836	24199747	24216535	2			2		Gain	16789
23	CNVR_2837	25213637	25242325	1			1		Gain	28689
23	CNVR_2838	25435185	25461844	1			1		Gain	26660
23	CNVR_2839	25883447	25986325	1			1		Gain	102879
23	CNVR_2840	26141105	26155760	1			1		Gain	14656
23	CNVR_2841	26380019	26397703	2			2		Gain	17685
23	CNVR_2842	26562989	26584229	1			1		Gain	21241
23	CNVR_2843	26598969	26828310	2			2		Gain	229342
23	CNVR_2844	27703153	27707080	11	1	10			Loss	3928
23	CNVR_2845	30563295	30587935	1			1		Gain	24641
23	CNVR_2846	31605704	31614976	1			1		Gain	9273
23	CNVR_2847	31826818	31833259	1			1		Gain	6442
23	CNVR_2848	31840254	31910495	1			1		Gain	70242
23	CNVR_2849	34241884	34270470	2		1	1		Mixed	28587
23	CNVR_2850	36365608	36661257	4			4		Gain	295650
23	CNVR_2851	36705688	36725695	1			1		Gain	20008
23	CNVR_2852	36994506	37004975	1			1		Gain	10470
23	CNVR_2853	37321998	37330676	1			1		Gain	8679
23	CNVR_2854	39715575	39818044	15	2	10	3		Mixed	102470
23	CNVR_2855	39886702	39901574	1			1		Gain	14873
23	CNVR_2856	39947872	40084472	47			47		Gain	136601
23	CNVR_2857	40974508	40990187	1			1		Gain	15680
23	CNVR_2858	41493518	41535064	2			2		Gain	41547
23	CNVR_2859	41798345	41813041	1			1		Gain	14697
23	CNVR_2860	42278353	42296489	1			1		Gain	18137
23	CNVR_2861	42898091	42927084	1			1		Gain	28994
23	CNVR_2862	43373008	43411804	1	1				Loss	38797
23	CNVR_2863	44447039	44523568	1			1		Gain	76530
23	CNVR_2864	46807976	46840448	1			1		Gain	32473
23	CNVR_2865	47493149	47569901	2			2		Gain	76753
23	CNVR_2866	47788134	47811299	1			1		Gain	23166
23	CNVR_2867	48150275	48204836	3			3		Gain	54562
23	CNVR_2868	49734409	49769040	2			2		Gain	34632
23	CNVR_2869	50417671	50528667	1			1		Gain	110997
23	CNVR_2870	52343631	52360606	1			1		Gain	16976
23	CNVR_2871	52458647	52472777	1			1		Gain	14131
23	CNVR_2872	52912280	52949817	1			1		Gain	37538
23	CNVR_2873	53339983	53345233	1			1		Gain	5251
23	CNVR_2874	54300826	54345811	1	1				Loss	44986
23	CNVR_2875	54354504	54415917	7			7		Gain	61414
23	CNVR_2876	54535795	54568978	1			1		Gain	33184
23	CNVR_2877	54741076	54864563	1			1		Gain	123488
24	CNVR_2878	185375	510079	8			8		Gain	324705
24	CNVR_2879	1179704	1225947	1			1		Gain	46244
24	CNVR_2880	1402591	1423452	1			1		Gain	20862
24	CNVR_2881	1451112	1553536	1			1		Gain	102425
24	CNVR_2882	1718677	1733392	1		1			Loss	14716
24	CNVR_2883	3288320	3309663	1		1			Loss	21344
24	CNVR_2884	3464458	3482320	2			2		Gain	17863
24	CNVR_2885	3714818	3746677	1			1		Gain	31860
24	CNVR_2886	3872188	3893100	2			2		Gain	20913
24	CNVR_2887	4205612	4227923	2			2		Gain	22312
24	CNVR_2888	4484183	4501239	1			1		Gain	17057
24	CNVR_2889	4933957	5002077	2			2		Gain	68121
24	CNVR_2890	5046019	5052947	1			1		Gain	6929
24	CNVR_2891	5365890	5372425	1			1		Gain	6536
24	CNVR_2892	5752471	5834550	1			1		Gain	82080
24	CNVR_2893	6087773	6097158	1			1		Gain	9386
24	CNVR_2894	7717177	7801978	4			4		Gain	84802
24	CNVR_2895	8692318	8725491	1			1		Gain	33174
24	CNVR_2896	9028131	9059515	1			1		Gain	31385
24	CNVR_2897	9926390	9990297	2			2		Gain	63908
24	CNVR_2898	10792174	10833734	1			1		Gain	41561
24	CNVR_2899	12877792	12885635	1			1		Gain	7844
24	CNVR_2900	14754067	14767704	2			2		Gain	13638
24	CNVR_2901	15265621	15310729	1			1		Gain	45109
24	CNVR_2902	15497821	15505773	1			1		Gain	7953
24	CNVR_2903	16067865	16075127	5		5			Loss	7263
24	CNVR_2904	16366497	16438180	16	3	13			Loss	71684
24	CNVR_2905	18194298	18222740	1		1			Loss	28443
24	CNVR_2906	18376910	18382095	1			1		Gain	5186
24	CNVR_2907	19051775	19073183	1			1		Gain	21409
24	CNVR_2908	19111542	19191545	37		1	36		Mixed	80004
24	CNVR_2909	19800653	19893525	3			3		Gain	92873
24	CNVR_2910	20013937	20033034	1			1		Gain	19098
24	CNVR_2911	20968193	21043203	14	14				Loss	75011
24	CNVR_2912	21076937	21102822	1			1		Gain	25886
24	CNVR_2913	22291676	22375872	2			2		Gain	84197
24	CNVR_2914	22655669	22670582	1			1		Gain	14914
24	CNVR_2915	22901335	22919865	1			1		Gain	18531
24	CNVR_2916	24028052	24036000	1		1			Loss	7949
24	CNVR_2917	24643859	24648703	1			1		Gain	4845
24	CNVR_2918	25342559	25349516	1			1		Gain	6958
24	CNVR_2919	25563095	25643496	2			2		Gain	80402
24	CNVR_2920	27268614	27295880	1			1		Gain	27267
24	CNVR_2921	27489337	27540288	1			1		Gain	50952
24	CNVR_2922	28115604	28226946	4			4		Gain	111343
24	CNVR_2923	28399376	28444036	1			1		Gain	44661
24	CNVR_2924	28626812	28628753	1		1			Loss	1942
24	CNVR_2925	29015775	29050220	1			1		Gain	34446
24	CNVR_2926	29738221	29768532	1			1		Gain	30312
24	CNVR_2927	29930828	29955354	1			1		Gain	24527
24	CNVR_2928	33115164	33157304	1			1		Gain	42141
24	CNVR_2929	34099518	34129183	1			1		Gain	29666
24	CNVR_2930	36413837	36489983	1			1		Gain	76147
24	CNVR_2931	36877454	36911510	2			2		Gain	34057
24	CNVR_2932	37044718	37070534	1			1		Gain	25817
24	CNVR_2933	37206511	37242648	1			1		Gain	36138
24	CNVR_2934	37920486	37945163	1			1		Gain	24678
24	CNVR_2935	38348047	38362136	2			2		Gain	14090
24	CNVR_2936	39885474	39902493	1		1			Loss	17020
24	CNVR_2937	41240145	41259934	1			1		Gain	19790
24	CNVR_2938	41755952	41763465	1			1		Gain	7514
24	CNVR_2939	43210306	43243073	1			1		Gain	32768
24	CNVR_2940	43975603	44017723	1			1		Gain	42121
24	CNVR_2941	44587507	44607142	1			1		Gain	19636
24	CNVR_2942	45057677	45079712	1	1				Loss	22036
24	CNVR_2943	45736868	45762809	1			1		Gain	25942
24	CNVR_2944	45775650	45800717	1			1		Gain	25068
24	CNVR_2945	46219033	46286107	1		1			Loss	67075
24	CNVR_2946	46671877	46695143	1			1		Gain	23267
24	CNVR_2947	47181023	47247655	4			4		Gain	66633
24	CNVR_2948	47438925	47590424	5			5		Gain	151500
24	CNVR_2949	48033475	48248025	95	6	63	26		Mixed	214551
25	CNVR_2950	142498	179147	18	5	13			Loss	36650
25	CNVR_2951	1605270	1638504	1			1		Gain	33235
25	CNVR_2952	1684692	1716368	1			1		Gain	31677
25	CNVR_2953	2342985	2417110	1			1		Gain	74126
25	CNVR_2954	2795232	2820791	2	2				Loss	25560
25	CNVR_2955	3350928	3503281	2			2		Gain	152354
25	CNVR_2956	3678400	3802732	1			1		Gain	124333
25	CNVR_2957	3889400	4074358	3			3		Gain	184959
25	CNVR_2958	4715750	4771623	1			1		Gain	55874
25	CNVR_2959	6264703	6292705	1			1		Gain	28003
25	CNVR_2960	7165404	7183871	1			1		Gain	18468
25	CNVR_2961	8157102	8182929	3			3		Gain	25828
25	CNVR_2962	8244043	8270142	4			4		Gain	26100
25	CNVR_2963	8317270	8362153	5			5		Gain	44884
25	CNVR_2964	8424927	8440209	1			1		Gain	15283
25	CNVR_2965	8476935	9646595	5			5		Gain	1169661
25	CNVR_2966	9830890	9835969	1			1		Gain	5080
25	CNVR_2967	10329190	10347573	1			1		Gain	18384
25	CNVR_2968	10412755	10474102	1			1		Gain	61348
25	CNVR_2969	10715708	10741893	1			1		Gain	26186
25	CNVR_2970	10852093	11088635	4			4		Gain	236543
25	CNVR_2971	12428404	12446445	1			1		Gain	18042
25	CNVR_2972	13828957	13833728	2			2		Gain	4772
25	CNVR_2973	14619405	14630159	1			1		Gain	10755
25	CNVR_2974	15162747	15182526	1			1		Gain	19780
25	CNVR_2975	15867664	15877133	1			1		Gain	9470
25	CNVR_2976	16542219	16561392	2			2		Gain	19174
25	CNVR_2977	17067122	17081975	1			1		Gain	14854
25	CNVR_2978	17103069	17139407	1			1		Gain	36339
25	CNVR_2979	17914264	17929406	3			3		Gain	15143
25	CNVR_2980	17988776	18050738	14	12		2		Mixed	61963
25	CNVR_2981	18130906	18453797	16	7	1	10		Mixed	322892
25	CNVR_2982	20236459	20260843	1			1		Gain	24385
25	CNVR_2983	21982843	22000746	1			1		Gain	17904
25	CNVR_2984	22079216	22101286	2			2		Gain	22071
25	CNVR_2985	23310061	23457224	1			1		Gain	147164
25	CNVR_2986	24238267	24248824	1			1		Gain	10558
25	CNVR_2987	25519719	25575879	1			1		Gain	56161
25	CNVR_2988	26173856	26207768	1		1			Loss	33913
25	CNVR_2989	26773629	27408831	14		14			Loss	635203
25	CNVR_2990	27939555	27991526	1			1		Gain	51972
25	CNVR_2991	29600554	29616171	1			1		Gain	15618
25	CNVR_2992	30169452	30258578	7			7		Gain	89127
25	CNVR_2993	31006347	31034304	2			2		Gain	27958
25	CNVR_2994	31186912	31200780	2			2		Gain	13869
25	CNVR_2995	31787258	31801285	1			1		Gain	14028
25	CNVR_2996	31996887	32032878	1			1		Gain	35992
25	CNVR_2997	32539599	32666467	1			1		Gain	126869
25	CNVR_2998	33197128	33209914	1			1		Gain	12787
25	CNVR_2999	34596633	34623617	1			1		Gain	26985
25	CNVR_3000	35833427	35852174	1			1		Gain	18748
25	CNVR_3001	36304649	36309565	1			1		Gain	4917
25	CNVR_3002	36504961	36544367	2			2		Gain	39407
25	CNVR_3003	36814074	36891088	1			1		Gain	77015
25	CNVR_3004	37559218	37577201	2			2		Gain	17984
25	CNVR_3005	37620509	37636254	1			1		Gain	15746
25	CNVR_3006	37649663	37662013	1			1		Gain	12351
25	CNVR_3007	37890943	37905508	1			1		Gain	14566
25	CNVR_3008	37954234	38076703	1			1		Gain	122470
25	CNVR_3009	38248779	38305790	1			1		Gain	57012
25	CNVR_3010	38406051	38423730	1			1		Gain	17680
25	CNVR_3011	38750694	38773859	1			1		Gain	23166
25	CNVR_3012	39493546	39512895	1			1		Gain	19350
25	CNVR_3013	40111900	40258195	36	32		4		Mixed	146296
26	CNVR_3014	93841	744905	13	1		12		Mixed	651065
26	CNVR_3015	920153	936735	2			2		Gain	16583
26	CNVR_3016	2349836	2389094	1			1		Gain	39259
26	CNVR_3017	3645591	3665198	1			1		Gain	19608
26	CNVR_3018	3678229	3695889	1			1		Gain	17661
26	CNVR_3019	4351321	4364772	1			1		Gain	13452
26	CNVR_3020	4685805	4763664	2			2		Gain	77860
26	CNVR_3021	5151565	5256504	2			2		Gain	104940
26	CNVR_3022	5273020	5284491	1			1		Gain	11472
26	CNVR_3023	5349323	5366631	1			1		Gain	17309
26	CNVR_3024	5411910	5464181	2			2		Gain	52272
26	CNVR_3025	5694483	5706361	1			1		Gain	11879
26	CNVR_3026	6774953	6805870	1				1	Gain	30918
26	CNVR_3027	6819535	6905482	1			1		Gain	85948
26	CNVR_3028	7111940	7138607	1			1		Gain	26668
26	CNVR_3029	7149288	7239681	9			9		Gain	90394
[truncated: 1,362 more rows]

## Sheet: Table S3
CNVR_ID	Chr	Start	End	Length
CNVR_1	1	0	1753801	1754000
CNVR_2	1	15656	72460	56805
CNVR_3	1	658136	673571	15436
CNVR_4	1	755781	759279	3499
CNVR_5	1	910524	946329	35806
CNVR_6	1	1340724	1357943	17220
CNVR_7	1	1845928	1913667	67740
CNVR_8	1	1956480	1971421	14942
CNVR_9	1	2404732	2428759	24028
CNVR_10	1	2546119	2562518	16400
CNVR_11	1	2880132	2923970	43839
CNVR_12	1	3077337	3131370	54034
CNVR_13	1	3377373	3430737	53365
CNVR_14	1	4247881	4281230	33350
CNVR_15	1	6988046	7101467	113422
CNVR_16	1	7305481	7305818	338
CNVR_17	1	7443894	7447904	4011
CNVR_18	1	7559500	7576479	16980
CNVR_19	1	8049564	8050900	1337
CNVR_20	1	8252773	9066759	814000
CNVR_21	1	9712661	9812750	100090
CNVR_22	1	9982266	9995627	13362
CNVR_23	1	9984162	10819968	836000
CNVR_24	1	10147668	10148373	706
CNVR_25	1	10187102	10193455	6354
CNVR_26	1	10209829	10210367	539
CNVR_27	1	10259818	10308305	48488
CNVR_28	1	10361387	10365146	3760
CNVR_29	1	10697405	10699310	1906
CNVR_30	1	10947959	11099393	151435
CNVR_31	1	12949568	13286843	337000
CNVR_32	1	13634547	13642744	8198
CNVR_33	1	13887368	13902168	14801
CNVR_34	1	14128410	14133583	5174
CNVR_35	1	15701930	15749327	47398
CNVR_36	1	16485051	16675322	190272
CNVR_37	1	16517993	16770297	252000
CNVR_38	1	16657511	16753261	95751
CNVR_39	1	16798251	16819053	20803
CNVR_40	1	16892688	16899731	7044
CNVR_41	1	16947277	16994802	47526
CNVR_42	1	17914325	17932679	18355
CNVR_43	1	18143903	18381208	237000
CNVR_44	1	18492008	18509749	17742
CNVR_45	1	18979674	19245096	265423
CNVR_46	1	20066186	20106150	39965
CNVR_47	1	20392918	20443241	50323
CNVR_48	1	20408604	20529923	121320
CNVR_49	1	20808974	20956081	147108
CNVR_50	1	21031451	21079152	47702
CNVR_51	1	21358606	21394315	35710
CNVR_52	1	21811816	21812645	830
CNVR_53	1	23042445	23171456	129012
CNVR_54	1	23367500	23587368	219868
CNVR_55	1	23491848	23507630	15783
CNVR_56	1	25680190	25688764	8575
CNVR_57	1	25785778	25907576	122000
CNVR_58	1	26299814	26312148	12335
CNVR_59	1	26394685	26395007	323
CNVR_60	1	26602197	26900255	298000
CNVR_61	1	26762259	26771810	9552
CNVR_62	1	27117903	27155748	37846
CNVR_63	1	27397409	28468519	1071000
CNVR_64	1	27893733	27898672	4940
CNVR_65	1	27894730	27947386	52657
CNVR_66	1	28031589	28069673	38085
CNVR_67	1	28289283	28304978	15696
CNVR_68	1	28617357	29348866	732000
CNVR_69	1	28700170	28750510	50341
CNVR_70	1	30224678	30232046	7369
CNVR_71	1	30504024	30539875	35852
CNVR_72	1	30821890	30954856	132967
CNVR_73	1	30918126	31169706	252000
CNVR_74	1	31333054	31779800	447000
CNVR_75	1	31694755	31742461	47707
CNVR_76	1	31988329	32170383	182000
CNVR_77	1	32286100	32319493	33394
CNVR_78	1	32659606	32811507	152000
CNVR_79	1	32826918	32855092	28175
CNVR_80	1	33006940	33029124	22185
CNVR_81	1	33828655	34860490	1031836
CNVR_82	1	33903070	33940429	37360
CNVR_83	1	33911679	33948494	37000
CNVR_84	1	34049625	34066524	16900
CNVR_85	1	34228149	34269464	41316
CNVR_86	1	34371404	34420450	49047
CNVR_87	1	34480975	34525062	44088
CNVR_88	1	34586134	34678362	92229
CNVR_89	1	34682607	34693273	10667
CNVR_90	1	35293695	35306231	12537
CNVR_91	1	35409964	35442037	32074
CNVR_92	1	35593062	35603216	10155
CNVR_93	1	36020344	36200307	180000
CNVR_94	1	36358664	36373706	15043
CNVR_95	1	36576776	36614780	38005
CNVR_96	1	36743510	36770757	27248
CNVR_97	1	36869873	36949123	79251
CNVR_98	1	37376562	37433883	57322
CNVR_99	1	37704706	37710410	5705
CNVR_100	1	37833870	37908094	74000
CNVR_101	1	38122530	38158211	35682
CNVR_102	1	38194076	38250747	56672
CNVR_103	1	38272621	38457800	185000
CNVR_104	1	38333182	38425494	92313
CNVR_105	1	38336351	38342699	6349
CNVR_106	1	38521176	38527043	5868
CNVR_107	1	39558415	39676145	117731
CNVR_108	1	39745954	39760275	14322
CNVR_109	1	39822417	39856038	33622
CNVR_110	1	39893308	40007857	114550
CNVR_111	1	40184676	40233857	49182
CNVR_112	1	40361934	40375818	13885
CNVR_113	1	40437042	40546389	109348
CNVR_114	1	40582414	40613823	31410
CNVR_115	1	40655726	40682268	26543
CNVR_116	1	40885386	40942327	57000
CNVR_117	1	40917693	40927562	9870
CNVR_118	1	40928477	40975414	46938
CNVR_119	1	41005253	41046101	40849
CNVR_120	1	42077601	42128815	51215
CNVR_121	1	42285350	42306158	20809
CNVR_122	1	42420920	42437655	16736
CNVR_123	1	42752206	42775124	22919
CNVR_124	1	42990556	43013870	23315
CNVR_125	1	43389160	43404800	15641
CNVR_126	1	43713697	43741696	28000
CNVR_127	1	43773972	43826180	52209
CNVR_128	1	43838200	43857842	19643
CNVR_129	1	44026574	44288020	261447
CNVR_130	1	44335161	44374998	39838
CNVR_131	1	44706657	44782325	75669
CNVR_132	1	44969203	45002878	33676
CNVR_133	1	45025466	45115957	90492
CNVR_134	1	45238581	45246871	8291
CNVR_135	1	45349740	45395878	46139
CNVR_136	1	45424364	45785558	361195
CNVR_137	1	45827674	46240252	413000
CNVR_138	1	45899536	46037523	137988
CNVR_139	1	45969677	46132346	162670
CNVR_140	1	46191402	46253557	62156
CNVR_141	1	46691403	46783126	91724
CNVR_142	1	47105080	47127486	22407
CNVR_143	1	47272747	47316654	43908
CNVR_144	1	47414913	47432949	18037
CNVR_145	1	47685603	47700674	15072
CNVR_146	1	47716352	47863018	146667
CNVR_147	1	48184321	48189365	5045
CNVR_148	1	48325822	48355552	29731
CNVR_149	1	48580791	48623399	42609
CNVR_150	1	48784094	48938345	154252
CNVR_151	1	49442370	49612915	170546
CNVR_152	1	49502116	49594021	92000
CNVR_153	1	49948574	49978783	30210
CNVR_154	1	50031484	50120338	88855
CNVR_155	1	50393560	50431533	37974
CNVR_156	1	50723821	50843926	120106
CNVR_157	1	51352949	51388298	35350
CNVR_158	1	51578361	51583729	5369
CNVR_159	1	51928802	51958052	29251
CNVR_160	1	52329740	52393231	63492
CNVR_161	1	52431098	52458534	27437
CNVR_162	1	52652997	52764602	111606
CNVR_163	1	52832640	52868633	35994
CNVR_164	1	53467093	53489348	22256
CNVR_165	1	53760016	53820585	60570
CNVR_166	1	53896098	53941918	45821
CNVR_167	1	53917112	54139087	222000
CNVR_168	1	53930180	53988640	58460
CNVR_169	1	54007264	54045545	38282
CNVR_170	1	54099833	54226216	126384
CNVR_171	1	54294145	54530239	236000
CNVR_172	1	54469538	54520609	51072
CNVR_173	1	54628273	54664864	36592
CNVR_174	1	54634188	54648558	14000
CNVR_175	1	54736466	54770346	33881
CNVR_176	1	54884002	54960972	76971
CNVR_177	1	55013715	55019079	5365
CNVR_178	1	55295950	55303340	7391
CNVR_179	1	55366113	55388651	22539
CNVR_180	1	55442924	55464457	21534
CNVR_181	1	55527464	55543653	16190
CNVR_182	1	55909321	55951660	42340
CNVR_183	1	56205700	56411105	205405
CNVR_184	1	56339601	56425866	86266
CNVR_185	1	56802221	56838581	36361
CNVR_186	1	56924502	57005126	80625
CNVR_187	1	57174170	57198983	24814
CNVR_188	1	57251402	57271101	19700
CNVR_189	1	57363803	57371983	8181
CNVR_190	1	57387728	57421835	34108
CNVR_191	1	57387728	57421835	34108
CNVR_192	1	57513039	58108991	596000
CNVR_193	1	58088996	58111553	22558
CNVR_194	1	58335768	60231228	1895000
CNVR_195	1	59005688	59017132	11445
CNVR_196	1	59689723	59715943	26221
CNVR_197	1	60241412	62449317	2207906
CNVR_198	1	60389578	60418248	28671
CNVR_199	1	60586831	60633656	46826
CNVR_200	1	60984050	61009907	25858
CNVR_201	1	61120401	61276774	156374
CNVR_202	1	61419343	61579619	160000
CNVR_203	1	61816571	61940354	123784
CNVR_204	1	62029476	62251710	222000
CNVR_205	1	62260532	62289633	29102
CNVR_206	1	62260532	62379478	118946
CNVR_207	1	62751674	62876363	124690
CNVR_208	1	62751674	62818065	66391
CNVR_209	1	63436644	63461182	24539
CNVR_210	1	64290791	64315796	25006
CNVR_211	1	64387041	67207963	2821000
CNVR_212	1	65009152	65037018	27867
CNVR_213	1	65475838	65492436	16599
CNVR_214	1	66282141	66293004	10864
CNVR_215	1	66631719	66711119	79401
CNVR_216	1	66787462	67111436	323975
CNVR_217	1	66793169	67313042	519874
CNVR_218	1	67501561	67860528	359000
CNVR_219	1	67926377	67979664	53288
CNVR_220	1	68115348	68133842	18495
CNVR_221	1	68172758	68264059	91302
CNVR_222	1	68259928	68274280	14353
CNVR_223	1	68671156	68928941	258000
CNVR_224	1	69376890	69377468	579
CNVR_225	1	69561176	69640459	79284
CNVR_226	1	70188962	70207480	18519
CNVR_227	1	70539539	70543724	4186
CNVR_228	1	71135756	71180168	44413
CNVR_229	1	71264107	71282473	18367
CNVR_230	1	71398718	71419679	20962
CNVR_231	1	71672559	71697541	24983
CNVR_232	1	71973917	73303468	1329552
CNVR_233	1	71990019	72033288	43270
CNVR_234	1	72133104	72146714	13611
CNVR_235	1	72299997	72330466	30470
CNVR_236	1	72448923	72451788	2866
CNVR_237	1	72520258	72750853	230596
CNVR_238	1	72904077	73013272	109196
CNVR_239	1	72915926	73101919	186000
CNVR_240	1	73184605	73223230	38626
CNVR_241	1	73384384	73392401	8018
CNVR_242	1	73431201	73497488	66288
CNVR_243	1	73547236	73580187	32952
CNVR_244	1	74771773	74783840	12068
CNVR_245	1	74985150	75046099	60950
CNVR_246	1	75278668	75301084	22417
CNVR_247	1	75311105	75521079	210000
CNVR_248	1	75576159	75639670	63512
CNVR_249	1	75664342	75713368	49027
CNVR_250	1	75891070	75894659	3590
CNVR_251	1	76001872	76118855	116984
CNVR_252	1	76004365	76105050	100686
CNVR_253	1	77077786	77108210	30425
CNVR_254	1	77116526	77149591	33066
CNVR_255	1	77509907	77522783	12877
CNVR_256	1	78361428	78384343	22916
CNVR_257	1	78660399	78751878	91480
CNVR_258	1	79325651	79362371	36721
CNVR_259	1	79866191	79869146	2956
CNVR_260	1	79893303	79898604	5302
CNVR_261	1	80084357	80248426	164000
CNVR_262	1	80224617	80242306	17690
CNVR_263	1	80225802	80251778	25977
CNVR_264	1	80323808	80324011	204
CNVR_265	1	80515036	80546514	31479
CNVR_266	1	80819901	80820440	540
CNVR_267	1	80870845	80929570	58726
CNVR_268	1	81424257	82184791	761000
CNVR_269	1	82463647	82465272	1626
CNVR_270	1	83002312	83011471	9160
CNVR_271	1	83390311	83414385	24075
CNVR_272	1	83998936	84274549	276000
CNVR_273	1	84170614	84480570	309957
CNVR_274	1	84757869	84991759	233891
CNVR_275	1	84757869	85152837	394968
CNVR_276	1	85529735	85546037	16303
CNVR_277	1	85774612	85781740	7129
CNVR_278	1	86037562	86211052	173491
CNVR_279	1	86904308	86914824	10517
CNVR_280	1	86984076	87020514	36439
CNVR_281	1	87594624	87760252	165629
CNVR_282	1	88594868	88982920	388000
CNVR_283	1	88984436	88992846	8411
CNVR_284	1	89043742	89152869	109128
CNVR_285	1	89052908	89137230	84323
CNVR_286	1	89373351	89893726	520376
CNVR_287	1	89598432	89701679	103248
CNVR_288	1	89736104	89744811	8708
CNVR_289	1	89926192	89926628	437
CNVR_290	1	90040814	90679641	639000
CNVR_291	1	90184698	90200545	15848
CNVR_292	1	90379533	90379986	454
CNVR_293	1	90774503	90774798	296
CNVR_294	1	91356713	91416521	59809
CNVR_295	1	91569332	91590897	21566
CNVR_296	1	92104865	92137939	33075
CNVR_297	1	92253047	92569844	317000
CNVR_298	1	92504990	92548051	43062
CNVR_299	1	92816298	92822494	6197
CNVR_300	1	92866121	92911910	45789
CNVR_301	1	92973715	93283127	309000
CNVR_302	1	93174703	93315929	141227
CNVR_303	1	93418243	93562641	144399
CNVR_304	1	93506091	95186154	1680000
CNVR_305	1	93582448	93591403	8956
CNVR_306	1	93604112	93623884	19773
CNVR_307	1	94115074	94224588	109515
CNVR_308	1	94570870	94582613	11744
CNVR_309	1	95024882	95032121	7240
CNVR_310	1	95925274	95956466	31193
CNVR_311	1	96256950	96258634	1685
CNVR_312	1	96757988	96950631	192643
CNVR_313	1	96899172	97055175	156004
CNVR_314	1	97116070	97159049	42980
CNVR_315	1	97636201	97636693	493
CNVR_316	1	97686827	97688161	1335
CNVR_317	1	98073417	98078998	5582
CNVR_318	1	98097768	98760399	663000
CNVR_319	1	98864482	98876465	11984
CNVR_320	1	99326751	99346454	19704
CNVR_321	1	99673516	99695625	22110
CNVR_322	1	100310040	100342748	32709
CNVR_323	1	100899034	100914900	15867
CNVR_324	1	101007298	101028810	21513
CNVR_325	1	101217638	101237617	19980
CNVR_326	1	101424088	101473556	49469
CNVR_327	1	101546088	101628005	81918
CNVR_328	1	102790715	102924399	133685
CNVR_329	1	102799070	102806615	7546
CNVR_330	1	103329242	103339558	10317
CNVR_331	1	103528764	103554705	25942
CNVR_332	1	104848303	104906145	57843
CNVR_333	1	104924327	105069768	145442
CNVR_334	1	105568333	105699322	130990
CNVR_335	1	106149809	106464339	315000
CNVR_336	1	106631233	106648607	17375
CNVR_337	1	107101584	107123462	21879
CNVR_338	1	108115056	108125477	10422
CNVR_339	1	109294332	109321624	27293
CNVR_340	1	109359705	109383207	23502
CNVR_341	1	109414117	109586720	173000
CNVR_342	1	109428553	109544209	115657
CNVR_343	1	109437369	109510784	73415
CNVR_344	1	110050103	110148214	98112
CNVR_345	1	110152928	110262797	109870
CNVR_346	1	110213557	110228331	14775
CNVR_347	1	110251424	110281803	30380
CNVR_348	1	110315917	110351412	35496
CNVR_349	1	110366242	110401711	35470
CNVR_350	1	110384023	110556245	172223
CNVR_351	1	110433574	110735911	302338
CNVR_352	1	111155557	111394795	239239
CNVR_353	1	111524212	111565898	41687
CNVR_354	1	111867961	111893050	25090
CNVR_355	1	112151454	112187125	35672
CNVR_356	1	112819598	112970082	150485
CNVR_357	1	112990170	113247787	257618
CNVR_358	1	113065716	113147654	81939
CNVR_359	1	113340424	113423533	83110
CNVR_360	1	113561057	113577870	16814
CNVR_361	1	113611748	113702632	90885
CNVR_362	1	113885763	113913677	27915
CNVR_363	1	113991327	114336614	345000
CNVR_364	1	114014275	114276048	261774
CNVR_365	1	114017616	114282938	265323
CNVR_366	1	114309272	114379413	70142
CNVR_367	1	114755726	114780140	24415
CNVR_368	1	114844143	114874527	30385
CNVR_369	1	115268187	115298561	30375
CNVR_370	1	115307395	116031534	724000
CNVR_371	1	115888882	115904538	15657
CNVR_372	1	116105634	116122011	16378
CNVR_373	1	116286151	116409763	123613
CNVR_374	1	116343235	116531540	188000
CNVR_375	1	116543523	116546560	3038
CNVR_376	1	116617074	116790232	173159
CNVR_377	1	117062293	117064946	2654
CNVR_378	1	117133423	117317450	184028
CNVR_379	1	117760057	117872136	112080
CNVR_380	1	117849689	117891265	41577
CNVR_381	1	117890347	120670035	2780000
CNVR_382	1	118070609	118174423	103815
CNVR_383	1	118278054	118293888	15835
CNVR_384	1	119740923	119831834	90911
CNVR_385	1	120250576	120357316	106741
CNVR_386	1	120264040	120281611	17572
CNVR_387	1	120381548	120406008	24461
CNVR_388	1	120398898	120426935	28038
CNVR_389	1	120670414	120727218	56805
CNVR_390	1	120811457	120848649	37193
CNVR_391	1	121015974	121160228	144000
CNVR_392	1	121206491	121309544	103054
CNVR_393	1	121388646	121388988	343
CNVR_394	1	121724591	121759945	35355
CNVR_395	1	121730979	121783765	52786
CNVR_396	1	122129499	122139968	10470
CNVR_397	1	122297620	122356925	59306
CNVR_398	1	122476801	123620382	1144000
CNVR_399	1	124048113	124137088	88976
CNVR_400	1	124048113	124137088	88975
CNVR_401	1	124056956	124078549	21594
CNVR_402	1	124133144	124137088	3944
CNVR_403	1	124176751	124581349	405000
CNVR_404	1	124362750	124364556	1807
CNVR_405	1	124671821	124762731	90911
CNVR_406	1	124917565	124963517	46000
CNVR_407	1	125062000	125131254	69255
CNVR_408	1	125458529	125983202	525000
CNVR_409	1	125923435	125942826	19392
CNVR_410	1	126094710	126558868	464000
CNVR_411	1	126267284	126294712	27429
CNVR_412	1	127066527	127072827	6301
CNVR_413	1	127114216	127114605	390
CNVR_414	1	127194896	127213292	18397
CNVR_415	1	127427087	127589966	163000
CNVR_416	1	127504595	127518179	13585
CNVR_417	1	127581259	127581760	502
CNVR_418	1	127890314	127937605	47292
CNVR_419	1	128443887	128504898	61012
CNVR_420	1	128712721	128803174	90000
CNVR_421	1	129191063	129220706	29644
CNVR_422	1	129272635	129356095	83461
CNVR_423	1	130604987	130607259	2273
CNVR_424	1	131127396	131143467	16072
CNVR_425	1	131345890	131388224	42335
CNVR_426	1	131614984	131642581	27598
CNVR_427	1	131836594	131849794	13201
CNVR_428	1	131928965	131954704	25740
CNVR_429	1	132090626	132091088	463
CNVR_430	1	132169385	132170154	770
CNVR_431	1	132338309	132375005	36697
CNVR_432	1	132481606	132545949	64344
CNVR_433	1	132682748	132707770	25023
CNVR_434	1	133992967	134029050	36084
CNVR_435	1	134168341	134275518	107178
CNVR_436	1	134500429	134554780	54352
CNVR_437	1	134619947	134702192	82246
CNVR_438	1	135978059	135997324	19266
CNVR_439	1	136125391	136176097	50707
CNVR_440	1	136235455	136252866	17412
CNVR_441	1	136334919	136453441	118523
CNVR_442	1	136452610	136587104	134495
CNVR_443	1	136452610	137053473	600863
CNVR_444	1	136554281	136617962	63682
CNVR_445	1	138375254	138425445	50192
CNVR_446	1	138771551	138773210	1660
CNVR_447	1	138859955	138867658	7704
CNVR_448	1	138936197	138998682	62486
CNVR_449	1	139010983	139011799	817
CNVR_450	1	139546731	139605968	59238
CNVR_451	1	139641560	139684740	43181
CNVR_452	1	139705686	139752547	46862
CNVR_453	1	139867484	139908093	40610
CNVR_454	1	140361000	140438447	77448
CNVR_455	1	141076596	141141380	64785
CNVR_456	1	141109883	141110144	262
CNVR_457	1	141483023	141495139	12117
CNVR_458	1	141889697	141897171	7475
CNVR_459	1	142017268	142017498	231
CNVR_460	1	142487517	142582931	95415
CNVR_461	1	142636844	142684698	47855
CNVR_462	1	142846300	143798770	952471
CNVR_463	1	142959156	142977969	18814
CNVR_464	1	143340962	143357713	16752
CNVR_465	1	143393160	143429287	36128
CNVR_466	1	144057497	144090913	33417
CNVR_467	1	144217651	144340953	123303
CNVR_468	1	144587419	144676856	89438
CNVR_469	1	144711384	144884275	172892
CNVR_470	1	145126776	145189854	63000
CNVR_471	1	145211044	145244272	33229
CNVR_472	1	145335971	145351722	15752
CNVR_473	1	145415830	145511020	95191
CNVR_474	1	145562131	145563643	1513
CNVR_475	1	145929172	145950659	21488
CNVR_476	1	145991577	146003373	11797
CNVR_477	1	146042463	146048822	6360
CNVR_478	1	146078210	146102405	24196
CNVR_479	1	146172273	146179481	7209
CNVR_480	1	146182499	146189098	7000
CNVR_481	1	146183698	146192012	8315
CNVR_482	1	146196410	146196737	328
CNVR_483	1	146221119	146238372	17254
CNVR_484	1	146618371	146642552	24000
CNVR_485	1	146682943	146992528	310000
CNVR_486	1	147162854	147259102	96000
CNVR_487	1	147474842	147500952	26111
CNVR_488	1	147559326	147567632	8307
CNVR_489	1	147634760	147846967	212000
CNVR_490	1	148044515	148445083	401000
CNVR_491	1	148251325	148261877	10553
CNVR_492	1	148484222	148495856	11635
CNVR_493	1	148528301	148528740	440
CNVR_494	1	148700777	148804648	103872
CNVR_495	1	149354727	149374310	20000
CNVR_496	1	149365660	149370090	4431
CNVR_497	1	149432642	149513078	80000
CNVR_498	1	149726684	149742377	15694
CNVR_499	1	149848843	149932477	83635
CNVR_500	1	149952496	149968513	16018
CNVR_501	1	150116895	150173166	56272
CNVR_502	1	150477746	150494476	16731
CNVR_503	1	150504935	150530370	25436
CNVR_504	1	150538517	150589441	50925
CNVR_505	1	150611702	150700189	88488
CNVR_506	1	150890041	150895791	5751
CNVR_507	1	151645663	151708704	63042
CNVR_508	1	151879075	151904925	25851
CNVR_509	1	151956099	151963002	6904
CNVR_510	1	152283141	152311964	28824
CNVR_511	1	152490353	152528159	37807
CNVR_512	1	152787224	152803090	15867
CNVR_513	1	152897491	152922987	25497
CNVR_514	1	152942101	152947991	6000
CNVR_515	1	153324719	153338548	13830
CNVR_516	1	153352859	153361820	8962
CNVR_517	1	153436194	153439991	3798
CNVR_518	1	153610009	153614513	4505
CNVR_519	1	154715772	154753878	38107
CNVR_520	1	154857175	156876500	2019000
CNVR_521	1	154902018	156985596	2083579
CNVR_522	1	154927140	154948596	21457
CNVR_523	1	154978345	154982481	4137
CNVR_524	1	155011326	155323247	311921
CNVR_525	1	155215863	155255206	39344
CNVR_526	1	155290146	155295360	5215
CNVR_527	1	155308977	155335586	26610
CNVR_528	1	155353522	155732506	378985
CNVR_529	1	155815732	155835414	19683
CNVR_530	1	155867000	155894305	27306
CNVR_531	1	155915520	156027485	111965
CNVR_532	1	155929438	155954325	24888
CNVR_533	1	156105494	156550178	444684
CNVR_534	1	156105494	156462763	357269
CNVR_535	1	156121298	156522439	401142
CNVR_536	1	156135693	156550178	414485
CNVR_537	1	156277299	156491374	214075
CNVR_538	1	156277299	156462763	185464
CNVR_539	1	156277299	156491374	214075
CNVR_540	1	156449080	156491374	42294
CNVR_541	1	156449080	156784088	335008
CNVR_542	1	156491374	156784088	292714
CNVR_543	1	156529837	156784088	254251
CNVR_544	1	156599954	156657881	57927
CNVR_545	1	156599954	156784088	184134
CNVR_546	1	156645555	156682624	37070
CNVR_547	1	156900654	156914187	13534
CNVR_548	1	157034223	157040408	6186
CNVR_549	1	157050387	157070771	20385
CNVR_550	1	157183217	157305873	123000
CNVR_551	1	157875140	157974715	100000
CNVR_552	1	157985204	157993189	7986
CNVR_553	1	158381582	158408906	27000
CNVR_554	1	158382281	158397297	15017
CNVR_555	1	158535901	158567449	31549
CNVR_556	1	158563620	160690321	2126702
CNVR_557	1	158756407	158764047	7641
CNVR_558	1	158817939	158951278	133340
CNVR_559	1	158843180	160751024	1908000
CNVR_560	1	159021983	159036082	14100
CNVR_561	1	159296153	160102520	806367
CNVR_562	1	159296153	159897607	601454
CNVR_563	1	159296153	159749634	453481
CNVR_564	1	159409119	159565716	156598
CNVR_565	1	159567621	160102520	534899
CNVR_566	1	159571736	159590731	18996
CNVR_567	1	159619201	159652844	33644
CNVR_568	1	159723647	159727314	3668
CNVR_569	1	159749634	160102520	352886
CNVR_570	1	160019561	160102520	82959
CNVR_571	1	160533500	160547592	14093
CNVR_572	1	160878491	160967031	88541
CNVR_573	1	160928610	163219245	2291000
CNVR_574	1	161266111	161274838	8728
CNVR_575	1	161571461	161623900	52440
CNVR_576	1	162120882	162216400	95519
CNVR_577	1	162366475	163220764	854290
CNVR_578	1	162452975	162591583	138609
CNVR_579	1	162610535	162753986	143452
CNVR_580	1	162802667	163140106	337440
CNVR_581	1	163995822	164027555	31734
CNVR_582	1	164498876	164528084	29209
CNVR_583	1	164672635	164728758	56124
CNVR_584	1	164990519	165014076	23558
CNVR_585	1	165084337	165115722	31000
CNVR_586	1	165238945	165320521	81577
CNVR_587	1	165267754	165554624	286870
CNVR_588	1	165267754	165356683	88929
CNVR_589	1	165411243	165416660	5000
CNVR_590	1	165469401	165479789	10000
CNVR_591	1	165472047	165479949	7903
CNVR_592	1	165556889	165585504	29000
CNVR_593	1	165566393	165618007	51615
CNVR_594	1	165654023	165834170	180148
CNVR_595	1	165682399	165765863	83000
CNVR_596	1	165703630	165737235	33606
CNVR_597	1	165875057	165880621	6000
CNVR_598	1	165920447	166094027	173581
CNVR_599	1	166075217	166087594	12378
CNVR_600	1	166115961	166217268	101308
CNVR_601	1	166237874	166239578	1705
CNVR_602	1	166293426	166363841	70416
CNVR_603	1	166388258	166511143	122886
CNVR_604	1	166408263	166422537	14275
CNVR_605	1	166430766	166450467	19702
CNVR_606	1	166502413	166524484	22072
CNVR_607	1	166724158	166728097	3940
CNVR_608	1	166806739	166863831	57093
CNVR_609	1	166903864	166990090	86227
CNVR_610	1	167015667	167040577	24911
CNVR_611	1	167553207	167584093	31000
CNVR_612	1	168166155	168221412	55258
CNVR_613	1	168247857	168277626	29770
CNVR_614	1	168362525	168379665	17141
CNVR_615	1	168511024	168590597	79574
CNVR_616	1	168728068	168761673	33606
CNVR_617	1	168790082	168792095	2000
CNVR_618	1	168894086	168944863	50778
CNVR_619	1	169080745	169106171	25427
CNVR_620	1	169297800	169313134	15335
CNVR_621	1	170075844	170085055	9212
CNVR_622	1	171392681	171454366	62000
CNVR_623	1	171429440	171477354	47915
CNVR_624	1	171548502	171591578	43077
CNVR_625	1	171811886	171817104	5000
CNVR_626	1	171813476	171820211	6736
CNVR_627	1	172010917	172018970	8054
CNVR_628	1	172259677	172278316	18640
CNVR_629	1	172693708	172702019	8312
CNVR_630	1	172932021	172943143	11123
CNVR_631	1	172966197	172994080	28000
CNVR_632	1	173096141	173117982	22000
CNVR_633	1	173359890	173362978	3089
CNVR_634	1	173594949	173606761	11813
CNVR_635	1	173910097	173942012	32000
CNVR_636	1	174042252	174073247	30995
CNVR_637	1	174042252	174108070	65818
CNVR_638	1	174068706	174073247	4542
CNVR_639	1	174798054	174800690	2637
CNVR_640	1	174928867	174932720	3854
CNVR_641	1	175182301	175264365	82065
CNVR_642	1	175231446	175231862	417
CNVR_643	1	175498027	175504477	6451
CNVR_644	1	175696271	175701865	6000
CNVR_645	1	175696709	175701012	4304
CNVR_646	1	175771406	175821917	50512
CNVR_647	1	175965334	175990684	25351
CNVR_648	1	176014739	176129050	114312
CNVR_649	1	176168529	176178731	10203
CNVR_650	1	176184476	176225235	40760
CNVR_651	1	176241666	176252191	10526
CNVR_652	1	176335112	176372343	37232
CNVR_653	1	176423297	176442528	19232
CNVR_654	1	176484276	176496057	11782
CNVR_655	1	176562498	176628532	66035
CNVR_656	1	176577996	176816409	238413
CNVR_657	1	176680938	176693510	12573
CNVR_658	1	176712986	176747207	34222
CNVR_659	1	176804307	176825240	20934
CNVR_660	1	176901934	176949803	48000
CNVR_661	1	176974004	177035863	61860
CNVR_662	1	177174431	177228026	54000
CNVR_663	1	177179822	177186019	6198
CNVR_664	1	177215022	177218428	3407
CNVR_665	1	177316842	177395254	78413
CNVR_666	1	177419769	177428482	8714
CNVR_667	1	177580689	177712609	131921
CNVR_668	1	177717179	177759999	42821
CNVR_669	1	177903754	177950302	46549
CNVR_670	1	177959873	177968883	9000
CNVR_671	1	178125132	178148792	23661
CNVR_672	1	178407370	178416034	8665
CNVR_673	1	178460938	178481323	20386
CNVR_674	1	178490835	178530113	39000
CNVR_675	1	178511918	178573079	61161
CNVR_676	1	178553782	178573079	19298
CNVR_677	1	178654451	179654891	1000000
CNVR_678	1	178705958	178777243	71286
CNVR_679	1	178798269	179550475	752207
CNVR_680	1	179487490	179502292	14803
CNVR_681	1	179716986	179720586	3601
CNVR_682	1	179962291	179998294	36004
CNVR_683	1	180079780	180080582	803
CNVR_684	1	180105725	180114069	8345
CNVR_685	1	180128119	180140460	12342
CNVR_686	1	180184996	180205646	20651
CNVR_687	1	180259365	180262971	3607
CNVR_688	1	180401345	180500327	98983
CNVR_689	1	180822233	180876212	53980
CNVR_690	1	180966456	181004082	37627
CNVR_691	1	181205973	181248191	42219
CNVR_692	1	181262401	181297714	35314
CNVR_693	1	181285773	181296357	11000
CNVR_694	1	181363202	181381261	18060
CNVR_695	1	181982096	181992715	10620
CNVR_696	1	182460904	182474213	13310
CNVR_697	1	182684290	182692591	8302
CNVR_698	1	182718552	182727527	8976
CNVR_699	1	182809397	182861956	52560
CNVR_700	1	183035294	183089793	54500
CNVR_701	1	183631097	183639628	8532
CNVR_702	1	183632050	183672659	41000
CNVR_703	1	183757989	183764299	6311
CNVR_704	1	183851181	183878849	28000
CNVR_705	1	183920880	183976018	55000
CNVR_706	1	184070739	184390500	319762
CNVR_707	1	184098110	184144245	46000
CNVR_708	1	184145623	184168971	23349
CNVR_709	1	184294777	184310809	16033
CNVR_710	1	185013186	185021018	8000
CNVR_711	1	185475573	185561741	86000
CNVR_712	1	185758695	185838109	79000
CNVR_713	2	124449	161421	36973
CNVR_714	2	210686	308967	98000
CNVR_715	2	224690	299482	74793
CNVR_716	2	238447	313759	75313
CNVR_717	2	366761	422854	56000
CNVR_718	2	441747	460142	18396
CNVR_719	2	1614922	1783088	168000
CNVR_720	2	1698623	1759389	60767
CNVR_721	2	1833739	1855342	21604
CNVR_722	2	2069580	2186997	117000
CNVR_723	2	2404822	2414106	9285
CNVR_724	2	3277150	3443501	166000
CNVR_725	2	4628004	5402334	774000
CNVR_726	2	5719205	6391311	672000
CNVR_727	2	6433368	6441019	7652
CNVR_728	2	6557146	6558163	1018
CNVR_729	2	6604846	6633079	28234
CNVR_730	2	7107883	7121144	13262
CNVR_731	2	7741799	7831968	90170
CNVR_732	2	8026611	8040685	14075
CNVR_733	2	8261488	8291168	29681
CNVR_734	2	8357904	8574675	216772
CNVR_735	2	8669603	8715636	46034
CNVR_736	2	8728542	8782223	53682
CNVR_737	2	9362967	9387690	24724
CNVR_738	2	9506629	9790598	283969
CNVR_739	2	9958293	10227464	269000
CNVR_740	2	10443953	10446374	2422
CNVR_741	2	10654362	11164355	510000
CNVR_742	2	11066626	11138697	72072
CNVR_743	2	11284116	12523577	1239000
CNVR_744	2	11343029	11368322	25294
CNVR_745	2	11350429	11355635	5207
CNVR_746	2	11616658	11710183	93526
CNVR_747	2	11619034	11622536	3503
CNVR_748	2	11637556	11705150	67595
CNVR_749	2	11947075	11960723	13649
CNVR_750	2	12550066	12587548	37483
CNVR_751	2	12988994	13115762	126768
CNVR_752	2	13006257	13024135	17879
CNVR_753	2	13029724	13115762	86039
CNVR_754	2	13105870	13121573	15704
CNVR_755	2	13254539	13276488	21950
CNVR_756	2	13512394	15571130	2059000
CNVR_757	2	15019205	15048138	28934
CNVR_758	2	15080303	15098886	18584
CNVR_759	2	15095015	15315789	220775
CNVR_760	2	15406921	15440083	33163
CNVR_761	2	15584915	15674652	90000
CNVR_762	2	15817811	15861075	43265
CNVR_763	2	16353012	16372126	19000
CNVR_764	2	16557483	17016401	459000
CNVR_765	2	17186054	17542839	357000
CNVR_766	2	17884711	17884926	216
CNVR_767	2	18021420	18044329	22910
CNVR_768	2	18317252	18520332	203000
CNVR_769	2	18317702	18328720	11019
CNVR_770	2	18438900	18445935	7036
CNVR_771	2	18450131	18450822	692
CNVR_772	2	18461780	18533725	71946
CNVR_773	2	19026989	40299213	21272000
CNVR_774	2	19325069	19558583	233515
CNVR_775	2	19491634	19504241	12608
CNVR_776	2	21113173	21137215	24043
CNVR_777	2	21376020	21409386	33367
CNVR_778	2	21472898	21494436	21539
CNVR_779	2	21730812	21731468	657
CNVR_780	2	21849111	21973234	124124
CNVR_781	2	22003177	22006270	3094
CNVR_782	2	22085685	22107993	22309
CNVR_783	2	22853555	23235957	382402
CNVR_784	2	22893772	22897736	3965
CNVR_785	2	23345979	23346390	412
CNVR_786	2	23530932	23579595	48664
CNVR_787	2	23718743	23738529	19787
CNVR_788	2	23783719	23809414	25696
CNVR_789	2	23786761	23787466	706
CNVR_790	2	24263095	24267504	4410
CNVR_791	2	24560024	24631924	71901
CNVR_792	2	25117495	25124533	7039
CNVR_793	2	25901935	25920577	18643
CNVR_794	2	25954566	25967881	13316
CNVR_795	2	26255298	26386119	130822
CNVR_796	2	26550635	26625634	75000
CNVR_797	2	26753598	26758834	5237
CNVR_798	2	26928888	26946303	17416
CNVR_799	2	27351482	27371375	19894
CNVR_800	2	27488064	27657184	169121
CNVR_801	2	28105924	28131632	25709
CNVR_802	2	28416866	28521277	104412
CNVR_803	2	29189593	29219869	30277
CNVR_804	2	29380410	29392504	12095
CNVR_805	2	29833929	29860980	27052
CNVR_806	2	29954422	30076464	122043
CNVR_807	2	30447187	30486407	39221
CNVR_808	2	30530770	30539653	8884
CNVR_809	2	31046801	31052260	5460
CNVR_810	2	31198982	31218248	19267
CNVR_811	2	31592379	31618663	26285
CNVR_812	2	31765847	31772555	6709
CNVR_813	2	32904499	32933058	28560
CNVR_814	2	33261118	33331043	69926
CNVR_815	2	33516505	33523263	6759
CNVR_816	2	33905403	33924997	19595
CNVR_817	2	34122968	34171039	48072
CNVR_818	2	34703326	34730548	27223
CNVR_819	2	34706326	34709665	3340
CNVR_820	2	35855644	35870816	15173
CNVR_821	2	36495500	36503319	7820
CNVR_822	2	36495906	36507791	11886
CNVR_823	2	36919729	36920728	1000
CNVR_824	2	37103738	37109494	5757
CNVR_825	2	37855599	37899233	43635
CNVR_826	2	37855599	37999032	143433
CNVR_827	2	38066968	38078433	11466
CNVR_828	2	38633744	38663662	29919
CNVR_829	2	38779136	38779434	299
CNVR_830	2	40400643	40779121	378000
CNVR_831	2	40998883	41081587	82705
CNVR_832	2	41224022	41239703	15682
CNVR_833	2	41491290	42164347	673000
CNVR_834	2	41768681	41801633	32953
CNVR_835	2	42219883	42243615	23733
CNVR_836	2	43036717	43038061	1345
CNVR_837	2	43081111	51162825	8082000
CNVR_838	2	43177807	43186432	8625
CNVR_839	2	43732831	43774707	41877
CNVR_840	2	43920225	43955439	35215
CNVR_841	2	44318854	44334103	15250
CNVR_842	2	44672597	44788984	116387
CNVR_843	2	44872737	44888808	16072
CNVR_844	2	45160116	45165656	5541
CNVR_845	2	45261359	45286629	25271
CNVR_846	2	45785438	45821911	36474
CNVR_847	2	45960268	45977599	17332
CNVR_848	2	46799312	46812797	13486
CNVR_849	2	47257405	47331743	74339
CNVR_850	2	47311368	47331044	19677
CNVR_851	2	47463397	47478079	14683
CNVR_852	2	47679131	47776606	97476
CNVR_853	2	47968292	47972965	4674
CNVR_854	2	47979985	48013377	33393
CNVR_855	2	48153515	48240185	86671
CNVR_856	2	48236516	48271536	35021
CNVR_857	2	48281168	48345366	64199
CNVR_858	2	48426327	48602529	176203
CNVR_859	2	48726381	48956688	230308
CNVR_860	2	48773198	48917630	144433
CNVR_861	2	49534415	49541365	6951
CNVR_862	2	50927958	50939281	11324
CNVR_863	2	51383405	51388012	4608
CNVR_864	2	51396601	51836002	439000
CNVR_865	2	51440615	51456219	15605
CNVR_866	2	51515439	51537727	22289
CNVR_867	2	51877913	51881552	3640
CNVR_868	2	51991451	51995177	3727
CNVR_869	2	52038633	52119993	81000
CNVR_870	2	52435630	52443881	8252
CNVR_871	2	52492577	52544780	52000
CNVR_872	2	52707878	52744962	37085
CNVR_873	2	52925013	52930646	5634
CNVR_874	2	53411007	53435729	24723
CNVR_875	2	53967171	53977095	9925
CNVR_876	2	54123829	54161100	37272
CNVR_877	2	54304983	54511361	206379
CNVR_878	2	54739101	54761106	22006
CNVR_879	2	55122094	55185787	63694
CNVR_880	2	55171568	55178101	6534
CNVR_881	2	55418494	55546900	128407
CNVR_882	2	55909827	56290933	381000
CNVR_883	2	57002955	57023058	20104
CNVR_884	2	57557982	57589627	31646
CNVR_885	2	57792792	57823736	30945
CNVR_886	2	57911942	58295805	383864
CNVR_887	2	57912565	58216773	304000
CNVR_888	2	58352438	58411027	58590
CNVR_889	2	58518774	58529951	11178
CNVR_890	2	58560420	58681853	121434
CNVR_891	2	59472788	59495860	23073
CNVR_892	2	59529198	59788955	260000
CNVR_893	2	60038480	60046600	8121
CNVR_894	2	60075603	60106433	30831
CNVR_895	2	60157368	60187581	30214
CNVR_896	2	60335968	60391101	55134
CNVR_897	2	60364400	60564714	200000
CNVR_898	2	60401291	60510330	109040
CNVR_899	2	60663820	60840449	176630
CNVR_900	2	61022820	61053587	30768
CNVR_901	2	61191291	61224177	32887
CNVR_902	2	61593562	62056171	462610
CNVR_903	2	61702222	61756696	54475
CNVR_904	2	62012746	62033358	20613
CNVR_905	2	63472075	63519229	47155
CNVR_906	2	63677926	63691782	13857
CNVR_907	2	63757443	64025840	268397
CNVR_908	2	63778921	63825239	46319
CNVR_909	2	64056003	64063932	7929
CNVR_910	2	64217328	64256182	38855
CNVR_911	2	64266577	64326379	59803
CNVR_912	2	64546601	64842453	295853
CNVR_913	2	65470021	65529337	59317
CNVR_914	2	65718254	65781514	63261
CNVR_915	2	66037169	66040236	3068
CNVR_916	2	66279194	66338208	59015
CNVR_917	2	66721925	66726262	4338
CNVR_918	2	66803471	66892386	88916
CNVR_919	2	67067182	67079772	12591
CNVR_920	2	67170001	67324639	154639
CNVR_921	2	67385787	67396513	10727
CNVR_922	2	67624849	67730262	105414
CNVR_923	2	67853753	67880325	26573
CNVR_924	2	67854007	68586828	733000
CNVR_925	2	68147054	68276174	129120
CNVR_926	2	68166145	68275226	109082
CNVR_927	2	68221589	68276174	54585
CNVR_928	2	68275116	68276174	1058
CNVR_929	2	68482585	68491362	8778
CNVR_930	2	68643326	68656186	12861
CNVR_931	2	69577632	69600058	22427
CNVR_932	2	69789558	69897611	108054
CNVR_933	2	70014088	70017032	2945
CNVR_934	2	70338746	70451260	112515
CNVR_935	2	70480118	70524792	44675
CNVR_936	2	70613955	70665733	51779
CNVR_937	2	70723890	70869495	145606
CNVR_938	2	71109521	71161009	51489
CNVR_939	2	71341775	71459785	118011
CNVR_940	2	71573667	71624203	50537
CNVR_941	2	71776762	71852657	75896
CNVR_942	2	71842326	71877128	34803
CNVR_943	2	71951109	71993000	41892
CNVR_944	2	72061480	72076951	15472
CNVR_945	2	72093409	72104046	10638
CNVR_946	2	72211175	72319843	108669
CNVR_947	2	72553538	72579315	25778
CNVR_948	2	72728210	72920381	192172
CNVR_949	2	72731994	72821053	89059
CNVR_950	2	72850110	72889402	39293
CNVR_951	2	72963609	73016799	53191
CNVR_952	2	73030969	73328821	297853
CNVR_953	2	73030969	73328821	297853
CNVR_954	2	73313942	73864093	550000
CNVR_955	2	73353771	73803923	450153
CNVR_956	2	73395152	73602528	207377
CNVR_957	2	73604642	73805825	201184
CNVR_958	2	73840877	73865772	24896
CNVR_959	2	74037225	74038791	1567
CNVR_960	2	74193198	74222387	29190
CNVR_961	2	74236636	74267779	31144
CNVR_962	2	74286108	74309914	24000
CNVR_963	2	74382313	74464517	82205
CNVR_964	2	74485202	74555942	70741
CNVR_965	2	74731811	74743160	11350
CNVR_966	2	74892024	74908196	16173
CNVR_967	2	75294634	75313513	18880
CNVR_968	2	75480558	75533366	52809
CNVR_969	2	75570511	75589951	19441
CNVR_970	2	75734217	75743939	9723
CNVR_971	2	75767357	75791558	24202
CNVR_972	2	76416300	76444876	28577
CNVR_973	2	76470475	76600049	129575
CNVR_974	2	76597873	76613003	15131
CNVR_975	2	76654472	76660705	6234
CNVR_976	2	76764210	76770337	6128
CNVR_977	2	76869290	76880117	10828
CNVR_978	2	76905322	76951560	46239
CNVR_979	2	77224195	77270189	45995
CNVR_980	2	77291149	77382552	91404
CNVR_981	2	77634518	77709625	75000
CNVR_982	2	77877980	77884054	6075
CNVR_983	2	77910429	77926926	16498
CNVR_984	2	77942571	77985368	42798
CNVR_985	2	78026093	78027107	1015
CNVR_986	2	78033729	78087890	54000
CNVR_987	2	78111359	78120848	9490
CNVR_988	2	78144846	78149396	4551
CNVR_989	2	78416681	78454362	37682
CNVR_990	2	78623711	78628334	4624
CNVR_991	2	78834828	78850698	15871
CNVR_992	2	78931916	78965149	33000
CNVR_993	2	78933156	78939194	6039
CNVR_994	2	78933672	78940010	6339
CNVR_995	2	79147904	79163953	16050
CNVR_996	2	79231144	79242973	11830
CNVR_997	2	80858175	80863309	5135
CNVR_998	2	80907345	80911712	4368
CNVR_999	2	81261999	81296588	34590
CNVR_1000	2	82248881	82272370	23490
CNVR_1001	2	82444078	82476318	32241
CNVR_1002	2	82494756	82574036	79281
CNVR_1003	2	82530107	82763364	233000
CNVR_1004	2	82622117	82638376	16260
CNVR_1005	2	82667442	82694273	26832
CNVR_1006	2	82715904	82723157	7254
CNVR_1007	2	82760701	82792198	31498
CNVR_1008	2	82798037	82864383	66347
CNVR_1009	2	82900460	82923037	22578
CNVR_1010	2	83146866	83160786	13921
CNVR_1011	2	83560870	83565493	4624
CNVR_1012	2	83656106	83674802	18697
CNVR_1013	2	83746531	83778839	32309
CNVR_1014	2	83764138	83790449	26312
CNVR_1015	2	83813013	83820724	7712
CNVR_1016	2	83836494	83849259	12766
CNVR_1017	2	84133149	84143126	9978
CNVR_1018	2	84593402	84597629	4228
CNVR_1019	2	85112641	85132459	19819
CNVR_1020	2	85331377	85354777	23401
CNVR_1021	2	85467845	85473699	5855
CNVR_1022	2	85692251	85728347	36097
CNVR_1023	2	85856142	85856257	116
CNVR_1024	2	85892408	85923800	31393
CNVR_1025	2	86407231	86422876	15646
CNVR_1026	2	87440302	87470827	30526
CNVR_1027	2	87488990	87553369	64380
CNVR_1028	2	87768726	87779060	10335
CNVR_1029	2	88214020	88244753	30734
CNVR_1030	2	88442080	88453669	11590
CNVR_1031	2	89499264	89530530	31267
CNVR_1032	2	89797646	89806146	8501
CNVR_1033	2	89809250	89833033	23784
CNVR_1034	2	90077722	90083659	5938
CNVR_1035	2	90156307	90170478	14172
CNVR_1036	2	90257772	90269055	11000
CNVR_1037	2	90408498	90418907	10410
CNVR_1038	2	90673871	90752478	78608
CNVR_1039	2	90736099	90742949	6851
CNVR_1040	2	90921383	90950421	29039
CNVR_1041	2	91511239	91511455	217
CNVR_1042	2	91956916	91975341	18426
CNVR_1043	2	92087135	92103872	16738
CNVR_1044	2	92641125	92664712	23588
CNVR_1045	2	92832390	92858053	25664
CNVR_1046	2	93153513	93166393	12881
CNVR_1047	2	93206960	93229692	22733
CNVR_1048	2	93396279	93419263	22985
CNVR_1049	2	93561161	93568493	7333
CNVR_1050	2	93684503	93718806	34304
CNVR_1051	2	93833452	93886796	53345
CNVR_1052	2	93943395	93998196	54802
CNVR_1053	2	94027804	95388975	1361172
CNVR_1054	2	94130390	94131971	1582
CNVR_1055	2	94131565	94134640	3000
CNVR_1056	2	94178116	94180201	2086
CNVR_1057	2	94212611	94231445	18835
CNVR_1058	2	94368927	94372064	3138
CNVR_1059	2	94375037	94438346	63310
CNVR_1060	2	94492303	94529148	36846
CNVR_1061	2	94604540	94712051	108000
CNVR_1062	2	94650282	94733537	83256
CNVR_1063	2	94818480	94826549	8070
CNVR_1064	2	94924685	94952041	27357
CNVR_1065	2	94956983	94964466	7484
CNVR_1066	2	95033745	95050994	17250
CNVR_1067	2	95080487	95095483	14997
CNVR_1068	2	95168513	95264567	96055
CNVR_1069	2	95241371	96787417	1546000
CNVR_1070	2	95270180	95283094	12915
CNVR_1071	2	95363708	95395414	31707
CNVR_1072	2	95471493	95488372	16880
CNVR_1073	2	95490527	95500571	10045
CNVR_1074	2	95736662	95751273	14612
CNVR_1075	2	95876705	95891288	14584
CNVR_1076	2	95912606	95956410	43805
CNVR_1077	2	96006287	96027306	21020
CNVR_1078	2	96072453	96090659	18207
CNVR_1079	2	96180543	96190911	10369
CNVR_1080	2	96246659	96291481	44823
CNVR_1081	2	96376185	96408211	32027
CNVR_1082	2	96434710	96702010	267300
CNVR_1083	2	96475414	96702010	226596
CNVR_1084	2	96499130	96506583	7454
CNVR_1085	2	96553334	96675710	122377
CNVR_1086	2	96664019	96702010	37992
CNVR_1087	2	96696984	96713199	16216
CNVR_1088	2	96748018	96788350	40333
CNVR_1089	2	96809383	96811324	1942
CNVR_1090	2	96988452	97006043	17592
CNVR_1091	2	96989625	97209728	220000
CNVR_1092	2	97036823	97066379	29557
CNVR_1093	2	97172963	97193523	20561
CNVR_1094	2	97225321	97257450	32130
CNVR_1095	2	97360402	97367059	6658
CNVR_1096	2	97471174	97492958	21785
CNVR_1097	2	97571436	97598366	26931
CNVR_1098	2	97669740	97713147	43408
CNVR_1099	2	97687916	97689054	1139
CNVR_1100	2	97733690	97739037	5348
CNVR_1101	2	97761662	97868101	106000
CNVR_1102	2	97772836	97804993	32158
CNVR_1103	2	97917014	98286668	369655
CNVR_1104	2	97934981	97979877	44897
CNVR_1105	2	97981816	98005817	24000
CNVR_1106	2	97983755	97987126	3372
CNVR_1107	2	98013594	98061608	48015
CNVR_1108	2	98111253	98126799	15547
CNVR_1109	2	98208302	98253262	44961
CNVR_1110	2	98380234	98419323	39090
CNVR_1111	2	98437765	98486830	49066
CNVR_1112	2	98437789	98493461	56000
CNVR_1113	2	98504205	98519956	15752
CNVR_1114	2	98693519	98695743	2225
CNVR_1115	2	98761378	98797049	35672
CNVR_1116	2	98817984	98835707	17724
CNVR_1117	2	98933352	98970154	36803
CNVR_1118	2	98986910	98989625	2716
CNVR_1119	2	99089302	99107092	17791
CNVR_1120	2	99142063	99152446	10384
CNVR_1121	2	99207255	99230024	22770
CNVR_1122	2	99341426	99387762	46337
CNVR_1123	2	99472302	99497325	25024
CNVR_1124	2	99592981	99599271	6291
CNVR_1125	2	99960228	99965882	5655
CNVR_1126	2	100209407	100213449	4043
CNVR_1127	2	100221017	100252648	31632
CNVR_1128	2	100553642	100556722	3081
CNVR_1129	2	100826205	100897080	70876
CNVR_1130	2	100916966	100933117	16152
CNVR_1131	2	100953089	100955106	2018
CNVR_1132	2	101068860	101147841	79000
CNVR_1133	2	101171794	101190046	18253
CNVR_1134	2	101368484	101378768	10285
CNVR_1135	2	101808846	101815487	6642
CNVR_1136	2	101905815	101930407	24593
CNVR_1137	2	102169303	102171124	1822
CNVR_1138	2	102291079	102293086	2008
CNVR_1139	2	102365192	102405466	40275
CNVR_1140	2	102471534	102486645	15112
CNVR_1141	2	102760006	102789565	29560
CNVR_1142	2	103459481	103472492	13012
CNVR_1143	2	103758278	103782300	24023
CNVR_1144	2	103791337	103799173	8000
CNVR_1145	2	104513844	104541449	27606
CNVR_1146	2	104699275	104715654	16000
CNVR_1147	2	104809636	104814849	5000
CNVR_1148	2	104896333	104903995	7663
CNVR_1149	2	105061605	105090602	28998
CNVR_1150	2	105213612	105217274	3663
CNVR_1151	2	105743242	105747566	4325
CNVR_1152	2	105894864	105928804	33941
CNVR_1153	2	106054982	106063834	9000
CNVR_1154	2	106059581	106063373	3793
CNVR_1155	2	106062109	179550475	73488367
CNVR_1156	2	106487376	106500906	13531
CNVR_1157	2	106613333	106632396	19064
CNVR_1158	2	106874454	106917495	43041
CNVR_1159	2	106951467	106976129	24663
CNVR_1160	2	107039863	107042460	2598
CNVR_1161	2	107046603	107069486	22884
CNVR_1162	2	107086114	107114553	28440
CNVR_1163	2	107393146	107397456	4311
CNVR_1164	2	107467267	107481759	14493
CNVR_1165	2	107700630	107706386	5757
CNVR_1166	2	107767992	107774133	6142
CNVR_1167	2	107784270	108125936	342000
CNVR_1168	2	107853583	108017542	163960
CNVR_1169	2	108088176	108103101	14926
CNVR_1170	2	109231472	109243322	11851
CNVR_1171	2	109389414	109452568	63000
CNVR_1172	2	109622038	109651367	29330
CNVR_1173	2	109703457	109722846	19390
CNVR_1174	2	109763372	109769606	6235
CNVR_1175	2	109837601	109858399	20799
CNVR_1176	2	109941218	110009442	68225
CNVR_1177	2	110141020	110147631	6612
CNVR_1178	2	110171331	110184796	13466
CNVR_1179	2	110224653	110341534	116882
CNVR_1180	2	110366126	110387813	21688
CNVR_1181	2	110396515	110411265	14751
CNVR_1182	2	110466377	110509155	42779
CNVR_1183	2	110520237	110538172	17936
CNVR_1184	2	110605658	110637957	32000
CNVR_1185	2	110627584	110682624	55041
CNVR_1186	2	110686210	110690669	4460
CNVR_1187	2	110776730	110791297	14568
CNVR_1188	2	110902272	110928224	25953
CNVR_1189	2	110915279	111203567	288000
CNVR_1190	2	110969644	110995562	25919
CNVR_1191	2	111173848	111201712	27865
CNVR_1192	2	111443893	111468668	24776
CNVR_1193	2	111537299	111541262	3964
CNVR_1194	2	111662344	111700701	38358
CNVR_1195	2	111814828	111819353	4526
CNVR_1196	2	112610190	112674447	64258
CNVR_1197	2	112800585	112876843	76000
CNVR_1198	2	113365471	113378321	12851
CNVR_1199	2	113640197	113665551	25355
CNVR_1200	2	113732616	113751236	19000
CNVR_1201	2	114223292	114235245	11954
CNVR_1202	2	114544688	114553607	8920
CNVR_1203	2	114701141	114705529	4389
CNVR_1204	2	114808930	114828624	19695
CNVR_1205	2	114952389	115020538	68150
CNVR_1206	2	115166411	115190001	23591
CNVR_1207	2	115274151	115299352	25000
CNVR_1208	2	116915127	116919556	4430
CNVR_1209	2	117244603	117269212	24610
CNVR_1210	2	118188231	118197451	9221
CNVR_1211	2	118314052	118363353	49302
CNVR_1212	2	118665782	118678103	12322
CNVR_1213	2	118763892	118793751	29860
CNVR_1214	2	119186537	119205331	18795
CNVR_1215	2	119628310	119661683	33000
CNVR_1216	2	119934749	119936148	1000
CNVR_1217	2	119934850	119944382	9533
CNVR_1218	2	119986688	119991936	5249
CNVR_1219	2	120079328	120177132	98000
CNVR_1220	2	120189920	120209135	19216
CNVR_1221	2	120377941	120392125	14185
CNVR_1222	2	120790424	120857687	67000
CNVR_1223	3	0	58569	59000
CNVR_1224	3	31646	50482	18837
CNVR_1225	3	180007	181025	1019
CNVR_1226	3	342317	378047	35731
CNVR_1227	3	355918	392046	36129
CNVR_1228	3	540214	1050419	510000
CNVR_1229	3	593643	596254	2612
CNVR_1230	3	608738	674644	65907
CNVR_1231	3	806129	876645	70517
CNVR_1232	3	1416136	1425277	9142
CNVR_1233	3	1520546	1523016	2471
CNVR_1234	3	1670739	1681156	10418
CNVR_1235	3	1895403	2145474	250000
CNVR_1236	3	2445518	3005232	560000
CNVR_1237	3	2577711	2578457	747
CNVR_1238	3	3275929	3607930	332000
CNVR_1239	3	3769581	3993671	224000
CNVR_1240	3	3887134	3888758	1625
CNVR_1241	3	4209408	4223184	13777
CNVR_1242	3	4504427	4536408	31982
CNVR_1243	3	4922604	4936093	13000
CNVR_1244	3	5489476	5521867	32392
CNVR_1245	3	5614455	5628334	13880
CNVR_1246	3	5722917	5839624	116708
CNVR_1247	3	7239327	7412504	173000
CNVR_1248	3	7434729	7436854	2126
CNVR_1249	3	7914300	7983750	69450
CNVR_1250	3	7952292	8050379	98088
CNVR_1251	3	8061983	8214226	152244
CNVR_1252	3	8147546	8274854	127000
CNVR_1253	3	8176881	8260074	83194
CNVR_1254	3	8581342	8615975	34634
CNVR_1255	3	8663943	8819743	156000
CNVR_1256	3	8990980	9033501	42522
CNVR_1257	3	9014276	9040114	26000
CNVR_1258	3	9017522	9034372	16851
CNVR_1259	3	9179871	9509279	329000
CNVR_1260	3	9368594	9405532	36939
CNVR_1261	3	9590331	10198973	609000
CNVR_1262	3	10349384	10359653	10270
CNVR_1263	3	10976079	11005538	29460
CNVR_1264	3	11436852	11459109	22258
CNVR_1265	3	11622246	11636671	14426
CNVR_1266	3	12172990	12195868	22879
CNVR_1267	3	12472878	12475807	2930
CNVR_1268	3	12557712	12560055	2344
CNVR_1269	3	12679464	12685143	5680
CNVR_1270	3	13877416	13925532	48117
CNVR_1271	3	14484371	14510780	26410
CNVR_1272	3	14603775	14610047	6273
CNVR_1273	3	14783333	14846291	62959
CNVR_1274	3	15201208	15250202	48995
CNVR_1275	3	15818389	15878909	60521
CNVR_1276	3	16653589	18373473	1720000
CNVR_1277	3	16698746	16722995	24250
CNVR_1278	3	18410582	18501132	90551
CNVR_1279	3	18499704	18962091	462000
CNVR_1280	3	19553895	19669963	116069
CNVR_1281	3	19798458	19845226	46769
CNVR_1282	3	19967962	20012756	44795
CNVR_1283	3	20020805	20068977	48173
CNVR_1284	3	20207123	20277655	70533
CNVR_1285	3	20446074	20562515	116442
CNVR_1286	3	20807878	21001677	193800
CNVR_1287	3	21366521	21690515	323995
CNVR_1288	3	21502234	21564202	61969
CNVR_1289	3	22245521	22290527	45007
CNVR_1290	3	22292441	22312521	20081
CNVR_1291	3	22395597	22495430	100000
CNVR_1292	3	22597069	22601833	4765
CNVR_1293	3	22876261	23058275	182000
CNVR_1294	3	23145451	23149790	4340
CNVR_1295	3	23158622	23163090	4469
CNVR_1296	3	24246021	24303170	57150
CNVR_1297	3	24397931	24398368	438
CNVR_1298	3	24674313	24687237	12925
CNVR_1299	3	25118350	25189021	70672
CNVR_1300	3	25246216	25258390	12175
CNVR_1301	3	25358082	25465388	107307
CNVR_1302	3	25609838	25635033	25196
CNVR_1303	3	26029322	26044060	14739
CNVR_1304	3	26035162	26036514	1353
CNVR_1305	3	26821574	26841094	19521
CNVR_1306	3	27374014	27424583	50570
CNVR_1307	3	27788797	27887308	98512
CNVR_1308	3	28418203	28559022	141000
CNVR_1309	3	28714772	28719488	4717
CNVR_1310	3	28829680	28841736	12057
CNVR_1311	3	28943863	28996668	52806
CNVR_1312	3	29085248	29695522	610000
CNVR_1313	3	29569733	29592801	23069
CNVR_1314	3	29741739	29794401	52663
CNVR_1315	3	30059154	30270957	211804
CNVR_1316	3	30496486	30519759	23274
CNVR_1317	3	31203261	36827779	5625000
CNVR_1318	3	31210493	31217937	7445
CNVR_1319	3	31903316	31941700	38385
CNVR_1320	3	32065061	32071824	6764
CNVR_1321	3	32076255	32099436	23182
CNVR_1322	3	32937573	32943761	6189
CNVR_1323	3	34152818	34380996	228179
CNVR_1324	3	35175752	35321182	145430
CNVR_1325	3	35305705	35321182	15478
CNVR_1326	3	35750489	36019217	268729
CNVR_1327	3	36396664	36423610	26947
CNVR_1328	3	36456300	36530701	74402
CNVR_1329	3	36548306	36743559	195254
CNVR_1330	3	36563770	40312610	3748841
CNVR_1331	3	36930263	36936467	6205
CNVR_1332	3	37057150	37114012	56863
CNVR_1333	3	37785201	37876008	90808
CNVR_1334	3	38301211	38304980	3770
CNVR_1335	3	38632469	38643803	11335
CNVR_1336	3	38847562	38870354	22793
CNVR_1337	3	38927200	38934244	7045
CNVR_1338	3	39845043	40195375	350333
CNVR_1339	3	40002456	40256922	254000
CNVR_1340	3	40556856	40591673	34818
CNVR_1341	3	41074371	41141972	67602
CNVR_1342	3	41089168	41093345	4178
CNVR_1343	3	41151172	41730255	579000
CNVR_1344	3	41188922	41217707	28786
CNVR_1345	3	41436452	41437648	1197
CNVR_1346	3	41490233	41554384	64152
CNVR_1347	3	41567820	179550475	137982656
CNVR_1348	3	41842702	41890464	47763
CNVR_1349	3	41902171	41925239	23069
CNVR_1350	3	42420480	42449658	29179
CNVR_1351	3	42465392	42509267	43876
CNVR_1352	3	42636129	42706122	69994
CNVR_1353	3	43558648	43628085	69000
CNVR_1354	3	44096158	44181246	85089
CNVR_1355	3	44395570	44417100	21531
CNVR_1356	3	44430131	44456484	26354
CNVR_1357	3	45054457	45079073	24617
CNVR_1358	3	45171116	45212169	41054
CNVR_1359	3	45493003	45568520	75518
CNVR_1360	3	45596938	45668069	71132
CNVR_1361	3	45851198	45876852	25655
CNVR_1362	3	45882542	46079368	196827
CNVR_1363	3	46330786	46390678	59893
CNVR_1364	3	46411638	46441145	29508
CNVR_1365	3	46513178	46579052	65875
CNVR_1366	3	46807556	47049650	242095
CNVR_1367	3	47055835	47132029	76195
CNVR_1368	3	47181442	47241577	60136
CNVR_1369	3	47267059	47417362	150304
CNVR_1370	3	47454004	47723852	269849
CNVR_1371	3	47825075	47945080	120000
CNVR_1372	3	47863784	47995226	131443
CNVR_1373	3	48129593	48145055	15463
CNVR_1374	3	48198258	48208398	10141
CNVR_1375	3	48608104	48629695	21592
CNVR_1376	3	48888720	48925377	36658
CNVR_1377	3	49204187	49214903	10717
CNVR_1378	3	49847992	49889149	41158
CNVR_1379	3	50310306	50328489	18184
CNVR_1380	3	50857701	50899797	42097
CNVR_1381	3	51747836	51865190	117354
CNVR_1382	3	52139078	52185501	46424
CNVR_1383	3	52260853	52351734	90882
CNVR_1384	3	52713920	52744985	31066
CNVR_1385	3	53784327	53795927	11601
CNVR_1386	3	53789996	53799170	9000
CNVR_1387	3	54087375	54092073	4699
CNVR_1388	3	55728302	55739458	11157
CNVR_1389	3	55951787	56004382	52596
CNVR_1390	3	56018848	56208321	189473
CNVR_1391	3	56021375	56199497	178000
CNVR_1392	3	56206242	56235810	29569
CNVR_1393	3	56208321	56494617	286296
CNVR_1394	3	56253593	56368241	114649
CNVR_1395	3	56548180	56761898	213719
CNVR_1396	3	56548180	56761898	213719
CNVR_1397	3	57379105	57439218	60114
CNVR_1398	3	57653038	57668177	15140
CNVR_1399	3	58375828	58379826	3999
CNVR_1400	3	58400641	58629107	228467
CNVR_1401	3	59701272	59730107	28836
CNVR_1402	3	59971307	59992300	20994
CNVR_1403	3	60505261	60521195	15935
CNVR_1404	3	61668155	61797822	129668
CNVR_1405	3	62266453	62286101	19649
CNVR_1406	3	62456352	62466837	10486
CNVR_1407	3	62884981	62896237	11257
CNVR_1408	3	63160697	63168055	7359
CNVR_1409	3	63172885	63192545	19661
CNVR_1410	3	63274187	63297971	23785
CNVR_1411	3	63351099	63364831	13733
CNVR_1412	3	64234403	64253775	19373
CNVR_1413	3	64786145	64917308	131164
CNVR_1414	3	65075034	65255975	180942
CNVR_1415	3	65285808	65367088	81281
CNVR_1416	3	65392382	65461984	69603
CNVR_1417	3	65664481	65705932	41452
CNVR_1418	3	65742681	65758947	16267
CNVR_1419	3	65889054	65891050	1997
CNVR_1420	3	65889054	65951800	62746
CNVR_1421	3	65889054	66015792	126738
CNVR_1422	3	65918096	65976626	59000
CNVR_1423	3	65925378	65962064	36687
CNVR_1424	3	66035001	66118094	83094
CNVR_1425	3	66331955	66495858	163904
CNVR_1426	3	66971330	67025169	53840
CNVR_1427	3	67110142	67114243	4102
CNVR_1428	3	67191980	67258042	66063
CNVR_1429	3	67339993	67440528	100536
CNVR_1430	3	67430502	67473932	43430
CNVR_1431	3	67566769	67579551	12783
CNVR_1432	3	67853627	67873256	19630
CNVR_1433	3	67952624	67979370	26747
CNVR_1434	3	68172596	68174341	1746
CNVR_1435	3	68183103	68209359	26257
CNVR_1436	3	68304584	68391244	86661
CNVR_1437	3	68470422	68515535	45114
CNVR_1438	3	68749023	68772452	23430
CNVR_1439	3	68862582	68904921	42340
CNVR_1440	3	69052335	69131253	78919
CNVR_1441	3	69184715	69202313	17599
CNVR_1442	3	69310388	69343682	33295
CNVR_1443	3	69553040	69568746	15707
CNVR_1444	3	69631245	69701834	70590
CNVR_1445	3	69896164	69906424	10261
CNVR_1446	3	69936517	70012099	75583
CNVR_1447	3	69968505	70332915	364000
CNVR_1448	3	70264883	70325601	60719
CNVR_1449	3	70486188	70509303	23116
CNVR_1450	3	70617374	71223480	606000
CNVR_1451	3	70677041	70728671	51631
CNVR_1452	3	70763047	70794769	31723
CNVR_1453	3	70996518	71007461	10944
CNVR_1454	3	71057902	71118898	60997
CNVR_1455	3	71220958	71310433	89476
CNVR_1456	3	71346416	71348587	2172
CNVR_1457	3	71392141	71424972	32832
CNVR_1458	3	71653675	71687977	34303
CNVR_1459	3	71783770	71788853	5084
CNVR_1460	3	72123718	72145868	22151
CNVR_1461	3	72243048	72268161	25114
CNVR_1462	3	72443473	72540664	97192
CNVR_1463	3	72591263	72631150	39888
CNVR_1464	3	72875026	72914350	39325
CNVR_1465	3	72974999	73030891	55893
CNVR_1466	3	73226073	73274616	48544
CNVR_1467	3	73502833	73514899	12067
CNVR_1468	3	73561222	73571362	10141
CNVR_1469	3	73789346	73831417	42072
CNVR_1470	3	73919938	73953674	33737
CNVR_1471	3	74005127	74110499	105373
CNVR_1472	3	74216796	74223192	6397
CNVR_1473	3	74300513	74480282	180000
CNVR_1474	3	74427814	74445757	17944
CNVR_1475	3	74883802	74945884	62083
CNVR_1476	3	75038656	75138287	99632
CNVR_1477	3	76098320	76137609	39290
CNVR_1478	3	76723387	76750799	27413
CNVR_1479	3	77721256	77735520	14265
CNVR_1480	3	78785903	78869050	83148
CNVR_1481	3	78895264	78967712	72449
CNVR_1482	3	80410259	80435572	25314
CNVR_1483	3	80511520	80599371	87852
CNVR_1484	3	80578952	80658037	79085
CNVR_1485	3	80662336	80689401	27066
CNVR_1486	3	80885785	80893668	7884
CNVR_1487	3	80943629	80991316	47688
CNVR_1488	3	81927601	82162767	235167
CNVR_1489	3	82196133	82231180	35048
CNVR_1490	3	82620435	82995461	375000
CNVR_1491	3	82686862	82697501	10640
CNVR_1492	3	82686862	82789614	102752
CNVR_1493	3	82828883	82916235	87353
CNVR_1494	3	83044135	83110576	66442
CNVR_1495	3	83150021	83249080	99059
CNVR_1496	3	83157020	83197613	40594
CNVR_1497	3	83494986	83531198	36213
CNVR_1498	3	84052117	84064997	13000
CNVR_1499	3	84478006	84506306	28301
CNVR_1500	3	84548763	84571266	22504
CNVR_1501	3	85033155	85041014	7860
CNVR_1502	3	85099190	85107407	8218
CNVR_1503	3	85752500	85794236	41737
CNVR_1504	3	85867307	85900348	33042
CNVR_1505	3	86046673	86060223	13551
CNVR_1506	3	86489417	86513792	24376
CNVR_1507	3	86645805	86655171	9367
CNVR_1508	3	86848494	86867788	19295
CNVR_1509	3	86922991	86942243	19253
CNVR_1510	3	87284842	87329497	44656
CNVR_1511	3	87492396	87541492	49097
CNVR_1512	3	87633068	87636525	3458
CNVR_1513	3	88354997	88377617	22621
CNVR_1514	3	89387888	89410731	22844
CNVR_1515	3	90437324	90514241	76918
CNVR_1516	3	90589289	90615930	26642
CNVR_1517	3	90936499	91220640	284142
CNVR_1518	3	90968133	91108036	139903
CNVR_1519	3	90968133	91643073	674940
CNVR_1520	3	91382012	91403871	21860
CNVR_1521	3	91512313	91613952	101640
CNVR_1522	3	91776435	91888889	112455
CNVR_1523	3	91970604	92069635	99032
CNVR_1524	3	92203310	92344274	140965
CNVR_1525	3	92604145	92716668	112524
CNVR_1526	3	92841370	92862804	21435
CNVR_1527	3	93264966	93312856	47891
CNVR_1528	3	93285578	93428695	143000
CNVR_1529	3	93384533	93464981	80449
CNVR_1530	3	93530294	93620080	89787
CNVR_1531	3	93790260	93832387	42128
CNVR_1532	3	93804431	93874650	70219
CNVR_1533	3	93804431	93818347	13916
CNVR_1534	3	93804431	93874650	70219
CNVR_1535	3	94026112	94162617	136506
CNVR_1536	3	94139295	94467861	329000
CNVR_1537	3	94170847	94208591	37745
CNVR_1538	3	94302916	94400183	97268
CNVR_1539	3	94580377	94585305	4929
CNVR_1540	3	94674109	94732765	58657
CNVR_1541	3	94784106	94807901	23796
CNVR_1542	3	95053325	95107853	54529
CNVR_1543	3	95186882	95230692	43811
CNVR_1544	3	95342654	95373796	31143
CNVR_1545	3	95779230	95947779	168550
CNVR_1546	3	96055867	96066915	11049
CNVR_1547	3	96386464	96404591	18128
CNVR_1548	3	96495484	96754091	258608
CNVR_1549	3	96596744	96647191	50447
CNVR_1550	3	96811565	96827625	16061
CNVR_1551	3	97013350	97062509	49160
CNVR_1552	3	97197751	97227665	29915
CNVR_1553	3	98166138	98333795	167658
CNVR_1554	3	98658664	98674658	15995
CNVR_1555	3	99748577	100182698	434000
CNVR_1556	3	99982843	100014075	31233
CNVR_1557	3	100235457	100381262	145806
CNVR_1558	3	101004415	101007283	2869
CNVR_1559	3	101331491	101419758	88267
CNVR_1560	3	101689608	101722006	32399
CNVR_1561	3	102174069	102229787	55719
CNVR_1562	3	102893374	102948795	55422
CNVR_1563	3	103360088	103370233	10146
CNVR_1564	3	103568708	103616307	47600
CNVR_1565	3	103903012	103909681	6670
CNVR_1566	3	104465347	104481735	16389
CNVR_1567	3	104812035	104871129	59095
CNVR_1568	3	105078029	105081945	3917
CNVR_1569	3	105397071	105428039	30969
CNVR_1570	3	105874288	105876397	2110
CNVR_1571	3	107003924	107027542	23619
CNVR_1572	3	108216267	108262105	45839
CNVR_1573	3	108560181	108568030	7850
CNVR_1574	3	109561162	109620615	59454
CNVR_1575	3	109923503	109932028	8526
CNVR_1576	3	110358033	110385749	27717
CNVR_1577	3	110735721	110773049	37329
CNVR_1578	3	111028158	111054558	26401
CNVR_1579	3	111617452	111773850	156000
CNVR_1580	3	112074196	112453599	379000
CNVR_1581	3	112469309	112534013	65000
CNVR_1582	3	112521563	112604195	82633
CNVR_1583	3	112880109	114676261	1796000
CNVR_1584	3	114509018	114519208	10191
CNVR_1585	3	114813910	117018777	2205000
CNVR_1586	3	114960538	114972891	12354
CNVR_1587	3	115886835	115965206	78372
CNVR_1588	3	116129368	116155679	26312
CNVR_1589	3	116180530	116220624	40095
CNVR_1590	3	117461128	117971223	510000
CNVR_1591	3	117637850	117653459	15610
CNVR_1592	3	118266079	119479920	1214000
CNVR_1593	3	119111065	119123016	11952
CNVR_1594	4	54049	815153	761000
CNVR_1595	4	179349	228836	49488
CNVR_1596	4	1180622	1193464	12843
CNVR_1597	4	1277039	1557584	281000
CNVR_1598	4	1339972	1366202	26231
CNVR_1599	4	1404969	1441495	36527
CNVR_1600	4	1497388	1512303	14916
CNVR_1601	4	1641693	1643578	1886
CNVR_1602	4	2129321	2231160	101840
CNVR_1603	4	2309850	2634210	324361
CNVR_1604	4	3394861	3401533	6673
CNVR_1605	4	3504808	3509169	4362
CNVR_1606	4	5477705	5502394	24690
CNVR_1607	4	5871407	6259575	388000
CNVR_1608	4	6195407	6206484	11078
CNVR_1609	4	6365919	6393002	27084
CNVR_1610	4	6863669	6866217	2549
CNVR_1611	4	7198628	7220122	21494
CNVR_1612	4	7656766	7672720	15955
CNVR_1613	4	8034350	8051446	17097
CNVR_1614	4	8773127	8778874	5748
CNVR_1615	4	8920676	9779465	859000
CNVR_1616	4	8945672	9573765	628094
CNVR_1617	4	8964333	8980618	16286
CNVR_1618	4	9009717	9500292	490575
CNVR_1619	4	9101053	9188593	87541
CNVR_1620	4	9296017	9346059	50043
CNVR_1621	4	9374294	9572539	198245
CNVR_1622	4	9374294	9500292	125998
CNVR_1623	4	9374294	9626864	252570
CNVR_1624	4	9392966	9404330	11365
CNVR_1625	4	9587902	9682345	94444
CNVR_1626	4	9603437	9626864	23427
CNVR_1627	4	9621619	9781127	159509
CNVR_1628	4	10215634	10251489	35856
CNVR_1629	4	10349494	10421804	72311
CNVR_1630	4	10876628	10944715	68088
CNVR_1631	4	11631593	11656459	24867
CNVR_1632	4	11798753	11817286	18534
CNVR_1633	4	12096085	12104228	8144
CNVR_1634	4	12378243	12379658	1416
CNVR_1635	4	12791470	12799916	8447
CNVR_1636	4	13533122	13559604	26483
CNVR_1637	4	14937223	15836831	900000
CNVR_1638	4	15149238	15181605	32368
CNVR_1639	4	15906727	15977755	71029
CNVR_1640	4	16830516	16836115	5600
CNVR_1641	4	17092340	17177903	85564
CNVR_1642	4	17398412	17439623	41212
CNVR_1643	4	17502978	17681303	178000
CNVR_1644	4	18078860	18095158	16299
CNVR_1645	4	18255884	18353434	98000
CNVR_1646	4	18590329	18596671	6343
CNVR_1647	4	18699444	18710279	10836
CNVR_1648	4	18700144	18708444	8301
CNVR_1649	4	19058860	19075200	16341
CNVR_1650	4	19298553	19307054	8502
CNVR_1651	4	19429307	19435274	5968
CNVR_1652	4	19507989	19522796	14808
CNVR_1653	4	19821228	19849652	28425
CNVR_1654	4	19875349	19913037	37689
CNVR_1655	4	19890964	19950674	59711
CNVR_1656	4	19915408	20047936	133000
CNVR_1657	4	19940415	19971633	31219
CNVR_1658	4	19982291	19983096	806
CNVR_1659	4	20354589	20367741	13153
CNVR_1660	4	20420866	20428496	7631
CNVR_1661	4	20676744	20705715	28972
CNVR_1662	4	21080576	21084618	4043
CNVR_1663	4	21294077	21413171	119095
CNVR_1664	4	21779207	21794430	15224
CNVR_1665	4	21908770	21917376	8607
CNVR_1666	4	22023564	22032688	9125
CNVR_1667	4	22143744	22216416	72673
CNVR_1668	4	22227867	22288213	60347
CNVR_1669	4	22511736	22618465	106730
CNVR_1670	4	22737039	22769640	32602
CNVR_1671	4	22797126	22872464	75339
CNVR_1672	4	22988201	23183666	195466
CNVR_1673	4	23011397	23158551	147155
CNVR_1674	4	23383774	23505444	121671
CNVR_1675	4	23686504	23809130	122627
CNVR_1676	4	23839587	23858685	19099
CNVR_1677	4	23901346	24077349	176004
CNVR_1678	4	24772781	24787396	14616
CNVR_1679	4	24969833	24979503	9671
CNVR_1680	4	25276247	26146632	870000
CNVR_1681	4	25499146	26001587	502442
CNVR_1682	4	25520957	25925130	404174
CNVR_1683	4	26105971	26333017	227047
CNVR_1684	4	26541034	26577278	36244
CNVR_1685	4	26589009	26691103	102095
CNVR_1686	4	26783256	26799713	16458
CNVR_1687	4	26963720	27169753	206034
CNVR_1688	4	27005468	27328331	322864
CNVR_1689	4	27259435	27276734	17300
CNVR_1690	4	27294039	27311354	17316
CNVR_1691	4	27483269	27504786	21518
CNVR_1692	4	27507565	27534351	26787
CNVR_1693	4	27588203	27651073	62871
CNVR_1694	4	27628031	27628549	519
CNVR_1695	4	27642526	27651073	8548
CNVR_1696	4	27812062	27964149	152088
CNVR_1697	4	28780395	28806788	26394
CNVR_1698	4	28898174	28903745	5572
CNVR_1699	4	28979786	28992113	12328
CNVR_1700	4	29244884	29253071	8188
CNVR_1701	4	29270544	29605865	335000
CNVR_1702	4	29277410	29520216	242807
CNVR_1703	4	29536635	29844870	308236
CNVR_1704	4	29654534	29678074	23541
CNVR_1705	4	29705277	29772884	67608
CNVR_1706	4	29852348	29874850	22503
CNVR_1707	4	29948911	30092784	143874
CNVR_1708	4	30373574	30538674	165101
CNVR_1709	4	30573208	30753598	180391
CNVR_1710	4	31653167	31774313	121147
CNVR_1711	4	32572367	32605826	33460
CNVR_1712	4	32764495	32768967	4473
CNVR_1713	4	32944212	32973287	29076
CNVR_1714	4	33179024	33189290	10267
CNVR_1715	4	33222236	33377409	155174
CNVR_1716	4	33364295	33430618	66324
CNVR_1717	4	33506868	33540483	33616
CNVR_1718	4	33587714	33653976	66263
CNVR_1719	4	33736575	33742841	6267
CNVR_1720	4	33736922	33747940	11019
CNVR_1721	4	33973547	34156870	183323
CNVR_1722	4	34061308	34183350	122043
CNVR_1723	4	34396829	34413248	16420
CNVR_1724	4	34891497	34903019	11523
CNVR_1725	4	35186436	35209930	23495
CNVR_1726	4	35225197	35232997	7801
CNVR_1727	4	35828125	35859766	31642
CNVR_1728	4	35911299	36133856	222558
CNVR_1729	4	36180542	36207809	27268
CNVR_1730	4	37013872	37014111	240
CNVR_1731	4	37460285	37464151	3867
CNVR_1732	4	38241336	38307040	65705
CNVR_1733	4	38332543	38432669	100127
CNVR_1734	4	38547233	38625012	77780
CNVR_1735	4	38622327	38625012	2685
CNVR_1736	4	39219599	39319476	100000
CNVR_1737	4	39811146	39819074	7929
CNVR_1738	4	39830866	39831415	550
CNVR_1739	4	39890980	39999303	108324
CNVR_1740	4	40178312	40193095	14784
CNVR_1741	4	40498741	40536552	37812
CNVR_1742	4	41025295	41052745	27451
CNVR_1743	4	41113952	41309991	196040
CNVR_1744	4	41180660	41206554	25895
CNVR_1745	4	41258844	41365096	106252
CNVR_1746	4	41709915	41746129	36215
CNVR_1747	4	43000811	43036171	35360
CNVR_1748	4	43248349	43258368	10020
CNVR_1749	4	43357493	43428890	71398
CNVR_1750	4	44082438	44245760	163323
CNVR_1751	4	44082438	44245760	163323
CNVR_1752	4	44647078	44661407	14330
CNVR_1753	4	44722025	44755917	33893
CNVR_1754	4	44927451	44951738	24288
CNVR_1755	4	44969802	45049164	79363
CNVR_1756	4	45252984	45303464	50481
CNVR_1757	4	45326234	45337236	11003
CNVR_1758	4	45724278	46358167	633890
CNVR_1759	4	46049119	46082768	33650
CNVR_1760	4	46318596	46360020	41425
CNVR_1761	4	46457688	46616458	158771
CNVR_1762	4	46714795	46845413	130619
CNVR_1763	4	46869370	47119136	249767
CNVR_1764	4	47154436	47187052	32616
CNVR_1765	4	47254762	47265506	10745
CNVR_1766	4	47292714	47347311	54598
CNVR_1767	4	47672838	47713450	40613
CNVR_1768	4	47736143	47763332	27190
CNVR_1769	4	47939274	47977767	38494
CNVR_1770	4	48024429	48060465	36037
CNVR_1771	4	48118041	48188712	70672
CNVR_1772	4	48205749	48629204	423455
CNVR_1773	4	48270645	48325694	55050
CNVR_1774	4	48361333	48690576	329244
CNVR_1775	4	48744163	48812073	67911
CNVR_1776	4	48961941	48966208	4268
CNVR_1777	4	49329957	49402370	72414
CNVR_1778	4	49676421	49725523	49103
CNVR_1779	4	50115690	50256056	140367
CNVR_1780	4	50320190	50491446	171257
CNVR_1781	4	50604225	50612921	8697
CNVR_1782	4	50710657	50740361	29705
CNVR_1783	4	50840672	51191214	350543
CNVR_1784	4	50933745	50945963	12218
CNVR_1785	4	50933745	51004306	70561
CNVR_1786	4	50933745	51170004	236259
CNVR_1787	4	51356767	51418833	62067
CNVR_1788	4	51721109	51893563	172455
CNVR_1789	4	51899979	51956967	56989
CNVR_1790	4	52132760	52250030	117271
CNVR_1791	4	52194368	52658601	464234
CNVR_1792	4	52403175	52639261	236000
CNVR_1793	4	52483502	52658601	175099
CNVR_1794	4	52483502	52612016	128514
CNVR_1795	4	52575697	52612016	36319
CNVR_1796	4	52676237	52692165	15929
CNVR_1797	4	52791339	52832948	41609
CNVR_1798	4	53441764	53443529	1766
CNVR_1799	4	53584836	53674930	90095
CNVR_1800	4	54738608	54824867	86260
CNVR_1801	4	55052641	55079577	26937
CNVR_1802	4	55149832	55177885	28054
CNVR_1803	4	55175197	55389565	214369
CNVR_1804	4	55225731	55331376	105646
CNVR_1805	4	55843615	55937477	93863
CNVR_1806	4	55880939	56019343	138000
CNVR_1807	4	56014782	56024442	9661
CNVR_1808	4	56405604	56411912	6309
CNVR_1809	4	56583960	56590517	6558
CNVR_1810	4	58172421	58284166	112000
CNVR_1811	4	58682341	58744166	61826
CNVR_1812	4	58969108	59016767	47660
CNVR_1813	4	59452111	59485055	32945
CNVR_1814	4	59501689	59517301	15613
CNVR_1815	4	59570181	59598715	28535
CNVR_1816	4	60198345	60269372	71028
CNVR_1817	4	60595261	60606777	11517
CNVR_1818	4	60892606	60932774	40169
CNVR_1819	4	61138687	61647705	509000
CNVR_1820	4	61216439	61217866	1428
CNVR_1821	4	61649941	61722758	72818
CNVR_1822	4	61658824	61807155	148331
CNVR_1823	4	61858158	61873611	15000
CNVR_1824	4	62805616	62806296	681
CNVR_1825	4	62854179	62854357	179
CNVR_1826	4	63032636	63044221	11586
CNVR_1827	4	63362088	63398811	36724
CNVR_1828	4	64057270	64091458	34189
CNVR_1829	4	64228071	64284669	56599
CNVR_1830	4	64787805	64870052	82248
CNVR_1831	4	64938794	64950567	11774
CNVR_1832	4	65456158	65461424	5267
CNVR_1833	4	65517236	65552754	35519
CNVR_1834	4	65619326	65653825	34500
CNVR_1835	4	65816965	65829271	12307
CNVR_1836	4	66500315	66507369	7055
CNVR_1837	4	66941144	66974509	33366
CNVR_1838	4	67398862	67464319	65458
CNVR_1839	4	67713012	67746509	33498
CNVR_1840	4	67857412	67887415	30003
CNVR_1841	4	67857412	67906539	49127
CNVR_1842	4	67857412	67887415	30003
CNVR_1843	4	67910852	67960151	49300
CNVR_1844	4	68213343	68238475	25133
CNVR_1845	4	68352158	68386268	34111
CNVR_1846	4	68427832	68464342	36511
CNVR_1847	4	68547178	68561856	14679
CNVR_1848	4	68776087	68812500	36414
CNVR_1849	4	68829902	68929861	99960
CNVR_1850	4	69072293	69270559	198267
CNVR_1851	4	69693272	69752847	59576
CNVR_1852	4	69693686	69694174	489
CNVR_1853	4	70612792	70683966	71175
CNVR_1854	4	70714165	70734876	20712
CNVR_1855	4	70835716	70938737	103022
CNVR_1856	4	71538899	71548660	9762
CNVR_1857	4	71845171	71864325	19155
CNVR_1858	4	72021618	72028117	6500
CNVR_1859	4	72045247	72050473	5227
CNVR_1860	4	72124734	72138477	13744
CNVR_1861	4	72159624	72183856	24233
CNVR_1862	4	72227390	72340400	113011
CNVR_1863	4	72343609	72349365	5757
CNVR_1864	4	72533528	72565136	31609
CNVR_1865	4	72707672	72728284	20613
CNVR_1866	4	73090374	73138498	48125
CNVR_1867	4	73319080	73354063	34984
CNVR_1868	4	73448187	73460614	12428
CNVR_1869	4	73548688	73665149	116000
CNVR_1870	4	74354920	74475036	120117
CNVR_1871	4	74590837	74668975	78139
CNVR_1872	4	74781632	74790352	8721
CNVR_1873	4	74911522	74991027	79506
CNVR_1874	4	75154795	75211363	56569
CNVR_1875	4	75830976	75988709	157734
CNVR_1876	4	75852459	75858778	6320
CNVR_1877	4	76148472	76438747	290276
CNVR_1878	4	76685737	76749435	63699
CNVR_1879	4	76929262	77011798	82537
CNVR_1880	4	77387152	77399750	12599
CNVR_1881	4	77528328	77529674	1347
CNVR_1882	4	77559792	77607959	48168
CNVR_1883	4	77595334	77607708	12375
CNVR_1884	4	77877090	77916223	39134
CNVR_1885	4	79071285	79075720	4436
CNVR_1886	4	79265730	79270827	5098
CNVR_1887	4	79457519	79457742	224
CNVR_1888	4	79477285	79506113	28829
CNVR_1889	4	79687222	79957793	270572
CNVR_1890	4	79687222	79957793	270572
CNVR_1891	4	79696788	79960639	264000
CNVR_1892	4	80081779	80101005	19227
CNVR_1893	4	80126933	80151855	24923
CNVR_1894	4	80161509	80167637	6129
CNVR_1895	4	80221241	80286006	64766
CNVR_1896	4	80396370	80518827	122458
CNVR_1897	4	80695898	80717808	21911
CNVR_1898	4	81379133	81422447	43315
CNVR_1899	4	81521531	81535530	14000
CNVR_1900	4	81552562	81616460	63899
CNVR_1901	4	81661042	81677417	16376
CNVR_1902	4	81899011	81906319	7309
CNVR_1903	4	82097016	82138220	41205
CNVR_1904	4	82207241	82234268	27028
CNVR_1905	4	82364552	82383437	18886
CNVR_1906	4	82490516	82508616	18101
CNVR_1907	4	83637725	83696635	58911
CNVR_1908	4	83666699	83826446	160000
CNVR_1909	4	84036777	84049055	12279
CNVR_1910	4	84147455	84159997	12543
CNVR_1911	4	84326955	84403474	76520
CNVR_1912	4	84594436	84596703	2268
CNVR_1913	4	85131970	85133058	1089
CNVR_1914	4	85372829	85412031	39203
CNVR_1915	4	85453445	85457390	3946
CNVR_1916	4	85569856	85591612	21757
CNVR_1917	4	85622788	85637255	14468
CNVR_1918	4	85716099	86924480	1208000
CNVR_1919	4	85868334	85877619	9286
CNVR_1920	4	86001622	86003297	1676
CNVR_1921	4	87211859	87253414	41556
CNVR_1922	4	87388797	87424959	36163
CNVR_1923	4	87830620	87881631	51012
CNVR_1924	4	88273093	88286817	13725
CNVR_1925	4	88562486	88563770	1285
CNVR_1926	4	88687190	88711435	24246
CNVR_1927	4	89008716	89536921	528000
CNVR_1928	4	89133985	89241085	107101
CNVR_1929	4	89385852	89608426	222575
CNVR_1930	4	89691276	89725482	34207
CNVR_1931	4	90298765	90306238	7474
CNVR_1932	4	90413925	90450906	36982
CNVR_1933	4	90483172	90499763	16592
CNVR_1934	4	90628302	90632173	3872
CNVR_1935	4	90777010	90832401	55392
CNVR_1936	4	91105810	91111181	5372
CNVR_1937	4	91214219	91252653	38435
CNVR_1938	4	91409205	91459783	50579
CNVR_1939	4	91927260	92089893	162634
CNVR_1940	4	92210940	92245376	34000
CNVR_1941	4	92383416	92389682	6267
CNVR_1942	4	92590774	92620242	29469
CNVR_1943	4	93048371	93090401	42031
CNVR_1944	4	93174983	93190107	15125
CNVR_1945	4	93753413	93760819	7407
CNVR_1946	4	94035472	94035999	528
CNVR_1947	4	94421685	94458449	36765
CNVR_1948	4	94536688	94538744	2057
CNVR_1949	4	94639880	94673932	34053
CNVR_1950	4	94661952	94678987	17000
CNVR_1951	4	95100291	95235519	135228
CNVR_1952	4	95276778	95298829	22052
CNVR_1953	4	95723148	95732635	9488
CNVR_1954	4	95724650	95783976	59327
CNVR_1955	4	95770347	95836199	66000
CNVR_1956	4	96102081	96126922	24842
CNVR_1957	4	96110241	96117994	7754
CNVR_1958	4	96161437	96162810	1374
CNVR_1959	4	96312832	96464910	152000
CNVR_1960	4	96520502	96531216	10715
CNVR_1961	4	96663167	96699777	37000
CNVR_1962	4	96663630	96694761	31132
CNVR_1963	4	96673657	96694167	20511
CNVR_1964	4	96780218	96814088	34000
CNVR_1965	4	96846120	96856751	10632
CNVR_1966	4	96902455	97223128	321000
CNVR_1967	4	96922930	97192480	269551
CNVR_1968	4	96935689	97011232	75544
CNVR_1969	4	97060891	97095096	34206
CNVR_1970	4	97140015	97169568	29554
CNVR_1971	4	97192056	97252591	60536
CNVR_1972	4	97417755	97480277	63000
CNVR_1973	4	97443386	97444007	622
CNVR_1974	4	97476260	97503265	27006
CNVR_1975	4	97957072	98006575	49504
CNVR_1976	4	98224253	98332565	108313
CNVR_1977	4	98289000	98481816	192817
CNVR_1978	4	98396019	98419892	23874
CNVR_1979	4	98445542	98454737	9196
CNVR_1980	4	98479729	98534540	54812
CNVR_1981	4	98904533	98926218	21686
CNVR_1982	4	99054808	99201376	146569
CNVR_1983	4	99240138	99278221	38084
CNVR_1984	4	99796817	99824186	27370
CNVR_1985	4	100854593	100903507	48915
CNVR_1986	4	100879322	100973764	94442
CNVR_1987	4	100973764	101008479	34716
CNVR_1988	4	101124495	101179198	54704
CNVR_1989	4	101290314	101317916	27603
CNVR_1990	4	101497617	101899474	402000
CNVR_1991	4	101506181	101681529	175349
CNVR_1992	4	101694669	101840907	146239
CNVR_1993	4	101868984	101988664	119680
CNVR_1994	4	101933836	101988664	54828
CNVR_1995	4	101966880	102147474	180595
CNVR_1996	4	101975714	102378584	402871
CNVR_1997	4	101998265	103039226	1041000
CNVR_1998	4	102218652	102396680	178029
CNVR_1999	4	102576457	102693620	117164
[truncated: 6,166 more rows]

## Sheet: Table S4
Breed	n animal	CNV regions	CNVR in at least 2 animals	Software	Platform	Study
Arabian	148	15	5	consensus between CNVPartition, PennCNV, QuantiSNP	Illumina Equine SNP50 Beadchip (54602 SNP)	Metzger et al. 2013
Ardenner	24	109	62	Nexus Copy Number; BEDTools	Axiom Equine Genotyping Array (670K)	Solé et al. 2019
Baise	35	52	21	PennCNV; CNVRuler	Illumina Equine SNP70 Bead Array	Wang et al. 2022
Belgian draught horse	301	372	204	Nexus Copy Number; BEDTools	Axiom Equine Genotyping Array (670K)	Solé et al. 2019
Belgian Warmblood I	234	305	205	Nexus Copy Number; BEDTools	Axiom Equine Genotyping Array (670K)	Solé et al. 2019
Belgian Warmblood II	247	712	249	Nexus Copy Number; BEDTools	Axiom Equine Genotyping Array (670K)	Solé et al. 2019
Brandenburger	2	1	0	consensus between CNVPartition, PennCNV, QuantiSNP	Illumina Equine SNP50 Beadchip (54602 SNP)	Metzger et al. 2013
Chakouyi	30	50	24	PennCNV; CNVRuler	Illumina Equine SNP70 Bead Array	Wang et al. 2022
Criollo Argentino	24	87	NA	PennCNV; CNVRuler	Illumina GGP Equine70k array (65,157 SNP)	Corbi-Botto et al. 2019
Daan	25	29	9	PennCNV; CNVRuler	Illumina Equine SNP70 Bead Array	Wang et al. 2022
Debao Pony	32	49	13	PennCNV	Illumina Equine 70K SNP BeadChip	Kader et al. 2016
Draft horses	11	18	12	PennCNV	Illumina Equine SNP50 Beadchip (54602 SNP)	Dupuis et al. 2013
Exmoor pony	256	208	142	Nexus Copy Number; BEDTools	Axiom Equine Genotyping Array (670K)	Solé et al. 2019
Friesian	222	5350	1949	PennCNV; CNVRuler	Axiom Equine Genotyping Array (670K)	Schurink at al. 2018
Friesian	266	249	195	Nexus Copy Number; BEDTools	Axiom Equine Genotyping Array (670K)	Solé et al. 2019
German draught	22	124	70	Nexus Copy Number; BEDTools	Axiom Equine Genotyping Array (670K)	Solé et al. 2019
Hanoverian	514	46	40	consensus between CNVPartition, PennCNV, QuantiSNP	Illumina Equine SNP50 Beadchip (54602 SNP)	Metzger et al. 2013
Holsteiner	9	8	1	consensus between CNVPartition, PennCNV, QuantiSNP	Illumina Equine SNP50 Beadchip (54602 SNP)	Metzger et al. 2013
Inner_Mongolian	20	33	8	PennCNV; CNVRuler	Illumina Equine SNP70 Bead Array	Wang et al. 2022
Jinjiang	55	113	64	PennCNV; CNVRuler	Illumina Equine SNP70 Bead Array	Wang et al. 2022
Kazakh	15	19	6	PennCNV; CNVRuler	Illumina Equine SNP70 Bead Array	Wang et al. 2022
Lijiang	28	63	31	PennCNV; CNVRuler	Illumina Equine SNP70 Bead Array	Wang et al. 2022
Lusitano	47	13	9	consensus between CNVPartition, PennCNV, QuantiSNP	Illumina Equine SNP50 Beadchip (54602 SNP)	Metzger et al. 2013
Maremanno	48	13	7	consensus between CNVPartition, PennCNV, QuantiSNP	Illumina Equine SNP50 Beadchip (54602 SNP)	Metzger et al. 2013
Mongolian horse	32	43	15	PennCNV	Illumina Equine 70K SNP BeadChip	Kader et al. 2016
Naqu	27	42	11	PennCNV; CNVRuler	Illumina Equine SNP70 Bead Array	Wang et al. 2022
Oldenburg	13	8	1	consensus between CNVPartition, PennCNV, QuantiSNP	Illumina Equine SNP50 Beadchip (54602 SNP)	Metzger et al. 2013
Przewalski	2	2	1	consensus between CNVPartition, PennCNV, QuantiSNP	Illumina Equine SNP50 Beadchip (54602 SNP)	Metzger et al. 2013
Pura Raza Española	654	3361	1007	PennCNV; HandyCNV	Axiom Equine Genotyping Array (670K)	This study
Rhenish-German Cold-Blood	2	3	0	consensus between CNVPartition, PennCNV, QuantiSNP	Illumina Equine SNP50 Beadchip (54602 SNP)	Metzger et al. 2013
Rhinelander horse	12	4	2	consensus between CNVPartition, PennCNV, QuantiSNP	Illumina Equine SNP50 Beadchip (54602 SNP)	Metzger et al. 2013
Swedish warmblood	383	208	159	Nexus Copy Number; BEDTools	Axiom Equine Genotyping Array (670K)	Solé et al. 2019
Tengchong	22	38	15	PennCNV; CNVRuler	Illumina Equine SNP70 Bead Array	Wang et al. 2022
Thoroughbred	14	4	2	consensus between CNVPartition, PennCNV, QuantiSNP	Illumina Equine SNP50 Beadchip (54602 SNP)	Metzger et al. 2013
Thoroughbred	37	33	20	PennCNV	Illumina Equine SNP50 Beadchip (54602 SNP)	Dupuis et al. 2013
Trakehner	5	3	1	consensus between CNVPartition, PennCNV, QuantiSNP	Illumina Equine SNP50 Beadchip (54602 SNP)	Metzger et al. 2013
Trotters	53	40	27	PennCNV	Illumina Equine SNP50 Beadchip (54602 SNP)	Dupuis et al. 2013
Vlaams paard	22	142	81	Nexus Copy Number; BEDTools	Axiom Equine Genotyping Array (670K)	Solé et al. 2019
Warmbloods	419	67	66	PennCNV	Illumina Equine SNP50 Beadchip (54602 SNP)	Dupuis et al. 2013
Westphalian	35	7	1	consensus between CNVPartition, PennCNV, QuantiSNP	Illumina Equine SNP50 Beadchip (54602 SNP)	Metzger et al. 2013
Yili horse	32	69	20	PennCNV	Illumina Equine 70K SNP BeadChip	Kader et al. 2016
Zhaotong	25	56	22	PennCNV; CNVRuler	Illumina Equine SNP70 Bead Array	Wang et al. 2022

## Sheet: Table S5
Chromosome	Gene start (bp)	Gene end (bp)	Gene stable ID	Gene name	Gene type	Gene description
1	158974107	159019894	ENSECAG00000042840		protein_coding
1	159041627	159044523	ENSECAG00000030042		lncRNA
1	159049816	159051842	ENSECAG00000001454	RNASE10	protein_coding	ribonuclease A family member 10 (inactive) [Source:NCBI gene (formerly Entrezgene);Acc:100033972]
1	159101630	159107451	ENSECAG00000001538	RNASE9	lncRNA	ribonuclease A family member 9 (inactive) [Source:VGNC Symbol;Acc:VGNC:52018]
1	159145327	159145926	ENSECAG00000001686	RNASE11	protein_coding	ribonuclease A family member 11 (inactive) [Source:HGNC Symbol;Acc:HGNC:19269]
1	159149769	159150206	ENSECAG00000001701	RNASE12	protein_coding	ribonuclease A family member 12 (inactive) [Source:NCBI gene (formerly Entrezgene);Acc:100058840]
1	159199843	159200838	ENSECAG00000001736	OR6S1	protein_coding	olfactory receptor family 6 subfamily S member 1 [Source:VGNC Symbol;Acc:VGNC:105764]
1	159201693	159208168	ENSECAG00000041345		lncRNA
1	26839	72959	ENSECAG00000017803		protein_coding
1	89902367	89926363	ENSECAG00000041313		lncRNA
1	89938484	89939572	ENSECAG00000043566		lncRNA
1	89941360	89942667	ENSECAG00000040996		lncRNA
1	89943217	89943369	ENSECAG00000027377	5_8S_rRNA	rRNA	5.8S ribosomal RNA [Source:RFAM;Acc:RF00002]
1	159998283	160014274	ENSECAG00000030688	OR10G1	protein_coding	olfactory receptor family 10 subfamily G member 1 [Source:NCBI gene (formerly Entrezgene);Acc:100072741]
1	160472541	160474403	ENSECAG00000035564		protein_coding
1	160486904	160490198	ENSECAG00000039473		protein_coding
1	160520492	160735508	ENSECAG00000036583		protein_coding
1	160536732	160590617	ENSECAG00000040100		protein_coding
1	160541596	160595360	ENSECAG00000035635		protein_coding
1	160547402	160606769	ENSECAG00000030489		protein_coding
1	160611397	160671495	ENSECAG00000034174		protein_coding
1	160652737	160653609	ENSECAG00000016198		protein_coding
1	160677634	160678480	ENSECAG00000029917		protein_coding
1	160752362	160754215	ENSECAG00000036508		protein_coding
1	160759386	160775664	ENSECAG00000009058		protein_coding
1	160802546	160803433	ENSECAG00000022012		protein_coding
1	160838679	161013359	ENSECAG00000030231		protein_coding
1	160857235	160857742	ENSECAG00000030708		pseudogene
1	160868503	160869010	ENSECAG00000036219		pseudogene
1	160887122	160888095	ENSECAG00000036633		protein_coding
1	160910159	161100372	ENSECAG00000030349		protein_coding
1	160923958	160924955	ENSECAG00000032244		protein_coding
1	160930589	160931704	ENSECAG00000011533		protein_coding
1	160935943	160939012	ENSECAG00000007943		protein_coding
1	160948866	160949610	ENSECAG00000037438		protein_coding
1	160951590	160952642	ENSECAG00000039594		protein_coding
1	160967693	160968896	ENSECAG00000035823		protein_coding
1	160985811	160988198	ENSECAG00000038899		protein_coding
1	161039344	161040130	ENSECAG00000029108		protein_coding
1	161054018	161195366	ENSECAG00000037775		protein_coding
1	161074534	161076483	ENSECAG00000037584		protein_coding
1	161088393	161226080	ENSECAG00000039229		protein_coding
1	161091110	161092409	ENSECAG00000042019		protein_coding
1	161136131	161136955	ENSECAG00000018964		protein_coding
1	161165997	161303229	ENSECAG00000034653		protein_coding
1	161178135	161478992	ENSECAG00000034777		protein_coding
1	161182950	161184775	ENSECAG00000032663		protein_coding
1	161189047	161190761	ENSECAG00000038267		protein_coding
1	161214258	161216117	ENSECAG00000038678		protein_coding
1	161224855	161577400	ENSECAG00000037752		protein_coding
1	161591042	161591854	ENSECAG00000022264		protein_coding
1	161594760	161597942	ENSECAG00000028055		lncRNA
1	161602833	161604106	ENSECAG00000040911		lncRNA
1	161614906	161617648	ENSECAG00000041382		protein_coding
1	161654076	161655235	ENSECAG00000018319		protein_coding
1	161687333	161781644	ENSECAG00000030881		protein_coding
1	161698365	161699927	ENSECAG00000039399		protein_coding
1	161752322	161754243	ENSECAG00000032355		protein_coding
1	161807058	161807854	ENSECAG00000028669		protein_coding
1	161810703	161811758	ENSECAG00000028088		protein_coding
1	161813680	161815310	ENSECAG00000040533		protein_coding
1	161823501	161824273	ENSECAG00000033247		protein_coding
1	161828211	161840181	ENSECAG00000031201		protein_coding
1	161836638	161836744	ENSECAG00000033223	U6	snRNA	U6 spliceosomal RNA [Source:RFAM;Acc:RF00026]
1	161850764	161864804	ENSECAG00000013643		protein_coding
1	161872821	161884025	ENSECAG00000032682		protein_coding
1	161894055	161894156	ENSECAG00000040935		protein_coding
1	161901222	161902962	ENSECAG00000034386	TRAV24	protein_coding	T cell receptor alpha variable 24 [Source:HGNC Symbol;Acc:HGNC:12121]
1	161916401	161938084	ENSECAG00000037353		protein_coding
1	161973848	161974959	ENSECAG00000029748		protein_coding
1	161992321	161992605	ENSECAG00000028919	TRAV34	TR_V_gene	T cell receptor alpha variable 34 [Source:HGNC Symbol;Acc:HGNC:12133]
1	161996734	161997535	ENSECAG00000014595		protein_coding
1	162016912	162024625	ENSECAG00000041389		lncRNA
1	162031349	162031648	ENSECAG00000032312		TR_V_gene
1	162055264	162059376	ENSECAG00000016803		lncRNA
1	162061511	162070839	ENSECAG00000036618		lncRNA
1	162068117	162069403	ENSECAG00000017110		lncRNA
1	162133269	162133559	ENSECAG00000037276		protein_coding
1	162306448	162309939	ENSECAG00000028975		lncRNA
1	162472636	162478803	ENSECAG00000028590	TRDC	protein_coding	T cell receptor delta constant [Source:HGNC Symbol;Acc:HGNC:12253]
1	162481830	162484378	ENSECAG00000040851	TRDV3	protein_coding	T cell receptor delta variable 3 [Source:HGNC Symbol;Acc:HGNC:12264]
1	162487198	162562655	ENSECAG00000000419		protein_coding
1	162732633	162733562	ENSECAG00000031667	OR6E1G	protein_coding	olfactory receptor family 6 subfamily E member 1G [Source:VGNC Symbol;Acc:VGNC:105748]
1	38575404	38576327	ENSECAG00000041839		pseudogene
1	163033921	163066251	ENSECAG00000021097	ACIN1	protein_coding	apoptotic chromatin condensation inducer 1 [Source:VGNC Symbol;Acc:VGNC:14979]
1	163066370	163068105	ENSECAG00000011537	C1H14orf119	protein_coding	chromosome 1 C14orf119 homolog [Source:VGNC Symbol;Acc:VGNC:49193]
1	163069015	163073662	ENSECAG00000042315	LMLN2	protein_coding	leishmanolysin like peptidase 2 [Source:HGNC Symbol;Acc:HGNC:53647]
1	11024607	11029132	ENSECAG00000012341		protein_coding
1	11048111	11236518	ENSECAG00000012383	ATE1	protein_coding	arginyltransferase 1 [Source:VGNC Symbol;Acc:VGNC:15608]
1	39168797	39180974	ENSECAG00000004433		protein_coding
1	97131601	97684641	ENSECAG00000007303	AGBL1	protein_coding	AGBL carboxypeptidase 1 [Source:VGNC Symbol;Acc:VGNC:15154]
1	164238886	164240298	ENSECAG00000041602		lncRNA
1	164272396	164336522	ENSECAG00000041762		lncRNA
1	164435822	164439321	ENSECAG00000040795		protein_coding
1	164603732	164608553	ENSECAG00000037844		lncRNA
1	164658426	164661656	ENSECAG00000039930		protein_coding
1	164775813	164778843	ENSECAG00000008322		pseudogene
1	164791141	164794650	ENSECAG00000015137		protein_coding
1	164825496	165186649	ENSECAG00000041707		protein_coding
1	164936315	164939430	ENSECAG00000043572		protein_coding
1	167429430	167778693	ENSECAG00000029526		lncRNA
1	105024846	105308657	ENSECAG00000021238	IGF1R	protein_coding	insulin like growth factor 1 receptor [Source:VGNC Symbol;Acc:VGNC:18968]
1	136651418	136713208	ENSECAG00000017205	CCPG1	protein_coding	cell cycle progression 1 [Source:VGNC Symbol;Acc:VGNC:16225]
1	136689048	136713514	ENSECAG00000001013	PIGB	protein_coding	phosphatidylinositol glycan anchor biosynthesis class B [Source:VGNC Symbol;Acc:VGNC:21421]
1	136715166	136715330	ENSECAG00000041596	PIGBOS1	protein_coding	PIGB opposite strand 1 [Source:HGNC Symbol;Acc:HGNC:50696]
1	137235163	137277870	ENSECAG00000032066		lncRNA
1	137298882	137906310	ENSECAG00000022427	UNC13C	protein_coding	unc-13 homolog C [Source:VGNC Symbol;Acc:VGNC:24791]
1	173467600	173467763	ENSECAG00000041758	U1	snRNA	U1 spliceosomal RNA [Source:RFAM;Acc:RF00003]
1	173472210	173472373	ENSECAG00000043214	U1	snRNA	U1 spliceosomal RNA [Source:RFAM;Acc:RF00003]
1	106146009	106484939	ENSECAG00000000579	ADAMTS17	protein_coding	ADAM metallopeptidase with thrombospondin type 1 motif 17 [Source:VGNC Symbol;Acc:VGNC:15066]
1	16232782	16969048	ENSECAG00000009515	ATRNL1	protein_coding	attractin like 1 [Source:VGNC Symbol;Acc:VGNC:15693]
1	173475248	173551565	ENSECAG00000012176	SNX6	protein_coding	sorting nexin 6 [Source:VGNC Symbol;Acc:VGNC:51422]
1	16698945	16703197	ENSECAG00000039345		protein_coding
1	41996292	43180571	ENSECAG00000014017	PRKG1	protein_coding	protein kinase cGMP-dependent 1 [Source:VGNC Symbol;Acc:VGNC:57211]
1	42647313	42649172	ENSECAG00000004701	CSTF2T	protein_coding	cleavage stimulation factor subunit 2 tau variant [Source:VGNC Symbol;Acc:VGNC:16921]
1	109532630	109746062	ENSECAG00000022071	OTUD7A	protein_coding	OTU deubiquitinase 7A [Source:VGNC Symbol;Acc:VGNC:21092]
1	110436861	110444238	ENSECAG00000041149		lncRNA
1	111277822	111294983	ENSECAG00000031069		lncRNA
1	111409904	111409970	ENSECAG00000035832		snoRNA
1	111430500	111430593	ENSECAG00000029911	SNORD116	snoRNA	Small nucleolar RNA SNORD116 [Source:RFAM;Acc:RF00108]
1	111433236	111433328	ENSECAG00000030403	SNORD116	snoRNA	Small nucleolar RNA SNORD116 [Source:RFAM;Acc:RF00108]
1	111434074	111448535	ENSECAG00000031019		lncRNA
1	111436022	111436115	ENSECAG00000041989	SNORD116	snoRNA	Small nucleolar RNA SNORD116 [Source:RFAM;Acc:RF00108]
1	111438760	111438852	ENSECAG00000031143	SNORD116	snoRNA	Small nucleolar RNA SNORD116 [Source:RFAM;Acc:RF00108]
1	111440636	111440729	ENSECAG00000041240	SNORD116	snoRNA	Small nucleolar RNA SNORD116 [Source:RFAM;Acc:RF00108]
1	111442461	111442553	ENSECAG00000043178	SNORD116	snoRNA	Small nucleolar RNA SNORD116 [Source:RFAM;Acc:RF00108]
1	111445246	111445339	ENSECAG00000042420	SNORD116	snoRNA	Small nucleolar RNA SNORD116 [Source:RFAM;Acc:RF00108]
1	111448877	111448958	ENSECAG00000027086	SNORD116	snoRNA	Small nucleolar RNA SNORD116 [Source:RFAM;Acc:RF00108]
1	111686670	111687986	ENSECAG00000031326		lncRNA
1	111700899	111768188	ENSECAG00000004792	UBE3A	protein_coding	ubiquitin protein ligase E3A [Source:VGNC Symbol;Acc:VGNC:24730]
1	44471420	45241484	ENSECAG00000019573	PCDH15	protein_coding	protocadherin related 15 [Source:HGNC Symbol;Acc:HGNC:14674]
1	114208174	114558323	ENSECAG00000009637	OCA2	protein_coding	OCA2 melanosomal transmembrane protein [Source:VGNC Symbol;Acc:VGNC:49510]
1	45477746	45712313	ENSECAG00000043194		lncRNA
1	45733416	45865660	ENSECAG00000039321		lncRNA
1	114937313	114964014	ENSECAG00000006379	NIPA2	protein_coding	NIPA magnesium transporter 2 [Source:VGNC Symbol;Acc:VGNC:53149]
1	114965889	115021335	ENSECAG00000012143	CYFIP1	protein_coding	cytoplasmic FMR1 interacting protein 1 [Source:VGNC Symbol;Acc:VGNC:49030]
1	115105127	115197429	ENSECAG00000005538	TUBGCP5	protein_coding	tubulin gamma complex associated protein 5 [Source:VGNC Symbol;Acc:VGNC:24664]
1	115170805	115181993	ENSECAG00000030808		protein_coding
1	115253137	115298149	ENSECAG00000043236		protein_coding
1	26042499	26049881	ENSECAG00000041427		lncRNA
1	147201478	147212349	ENSECAG00000011382	CCNDBP1	protein_coding	cyclin D1 binding protein 1 [Source:VGNC Symbol;Acc:VGNC:16210]
1	31896093	31947501	ENSECAG00000041844	UBTD1	protein_coding	ubiquitin domain containing 1 [Source:VGNC Symbol;Acc:VGNC:24751]
1	31948364	31978542	ENSECAG00000009259	MMS19	protein_coding	MMS19 homolog, cytosolic iron-sulfur assembly component [Source:VGNC Symbol;Acc:VGNC:20240]
1	150973802	150979329	ENSECAG00000030269		lncRNA
1	31979295	31986824	ENSECAG00000010295	ZDHHC16	protein_coding	zinc finger DHHC-type palmitoyltransferase 16 [Source:VGNC Symbol;Acc:VGNC:25191]
1	31988560	31994083	ENSECAG00000010621	EXOSC1	protein_coding	exosome component 1 [Source:VGNC Symbol;Acc:VGNC:17730]
1	31999145	32004556	ENSECAG00000010786	PGAM1	protein_coding	phosphoglycerate mutase 1 [Source:VGNC Symbol;Acc:VGNC:57003]
1	122197423	122222572	ENSECAG00000016215	PARP6	protein_coding	poly(ADP-ribose) polymerase family member 6 [Source:VGNC Symbol;Acc:VGNC:55925]
1	122230151	122256944	ENSECAG00000007644	PKM	protein_coding	pyruvate kinase M1/2 [Source:VGNC Symbol;Acc:VGNC:51636]
1	156596136	156598732	ENSECAG00000041673		protein_coding
1	156617881	156618819	ENSECAG00000033527		protein_coding
1	156651880	156652818	ENSECAG00000042028		pseudogene
1	156661512	156662441	ENSECAG00000040782	OR4F90P	pseudogene	olfactory receptor family 4 subfamily F member 90, pseudo [Source:VGNC Symbol;Acc:VGNC:105292]
1	156675302	156676240	ENSECAG00000028343	OR4F14Q	protein_coding	olfactory receptor family 4 subfamily F member 14Q [Source:VGNC Symbol;Acc:VGNC:105272]
1	156714181	156715191	ENSECAG00000040450		protein_coding
1	156726270	156727208	ENSECAG00000028701	OR4K57	protein_coding	olfactory receptor family 4 subfamily K member 57 [Source:VGNC Symbol;Acc:VGNC:105307]
1	156768522	156769460	ENSECAG00000035504	OR4F80	protein_coding	olfactory receptor family 4 subfamily F member 80 [Source:VGNC Symbol;Acc:VGNC:105282]
1	156792630	156793586	ENSECAG00000040032		protein_coding
1	156809971	156810951	ENSECAG00000005288		protein_coding
1	156841877	156842824	ENSECAG00000005586	OR4Q3	protein_coding	olfactory receptor family 4 subfamily Q member 3 [Source:VGNC Symbol;Acc:VGNC:54717]
1	34789338	34820402	ENSECAG00000030406	CYP2C114	protein_coding	cytochrome P450 family 2 subfamily C member 114 [Source:VGNC Symbol;Acc:VGNC:103392]
1	156854802	156855455	ENSECAG00000010455		protein_coding
1	156871062	156871985	ENSECAG00000036558	OR4N2	protein_coding	olfactory receptor family 4 subfamily N member 2 [Source:VGNC Symbol;Acc:VGNC:105320]
1	156912341	156913288	ENSECAG00000038867	OR4K58	protein_coding	olfactory receptor family 4 subfamily K member 58 [Source:VGNC Symbol;Acc:VGNC:105308]
1	156933026	156933961	ENSECAG00000030679		protein_coding
1	156956722	156957657	ENSECAG00000032633		protein_coding
1	156972298	156973272	ENSECAG00000006374	OR4K15	protein_coding	olfactory receptor family 4 subfamily K member 15 [Source:VGNC Symbol;Acc:VGNC:54713]
1	156995548	156996480	ENSECAG00000006490	OR4K14	protein_coding	olfactory receptor family 4 subfamily K member 14 [Source:VGNC Symbol;Acc:VGNC:54712]
1	157015007	157015945	ENSECAG00000006608	OR4K13	protein_coding	olfactory receptor family 4 subfamily K member 13 [Source:VGNC Symbol;Acc:VGNC:54711]
1	157037804	157038730	ENSECAG00000036029	OR4N5	protein_coding	olfactory receptor family 4 subfamily N member 5 [Source:NCBI gene (formerly Entrezgene);Acc:100072099]
1	157050135	157051076	ENSECAG00000032888	OR4L17B	protein_coding	olfactory receptor family 4 subfamily L member 17B [Source:VGNC Symbol;Acc:VGNC:105315]
1	157056535	157057476	ENSECAG00000033378	OR4L21	protein_coding	olfactory receptor family 4 subfamily L member 21 [Source:VGNC Symbol;Acc:VGNC:105317]
1	157062969	157063910	ENSECAG00000040132	OR4L20	protein_coding	olfactory receptor family 4 subfamily L member 20 [Source:VGNC Symbol;Acc:VGNC:105316]
1	157080317	157081255	ENSECAG00000032292	OR4K17B	protein_coding	olfactory receptor family 4 subfamily K member 17B [Source:NCBI gene (formerly Entrezgene);Acc:100058263]
1	157106981	157107922	ENSECAG00000006715	OR4G25	protein_coding	olfactory receptor family 4 subfamily G member 25 [Source:VGNC Symbol;Acc:VGNC:105297]
1	157117651	157118589	ENSECAG00000006720	OR4G2	protein_coding	olfactory receptor family 4 subfamily G member 2 [Source:NCBI gene (formerly Entrezgene);Acc:100072117]
1	157148184	157149197	ENSECAG00000036856	OR4F13	protein_coding	olfactory receptor family 4 subfamily F member 13 [Source:VGNC Symbol;Acc:VGNC:105269]
1	157179285	157180223	ENSECAG00000028236	OR4F88	protein_coding	olfactory receptor family 4 subfamily F member 88 [Source:VGNC Symbol;Acc:VGNC:105290]
1	157199787	157200725	ENSECAG00000028063		protein_coding
1	157235950	157236885	ENSECAG00000006791	OR4F84	protein_coding	olfactory receptor family 4 subfamily F member 84 [Source:VGNC Symbol;Acc:VGNC:105288]
1	157264960	157265789	ENSECAG00000042289		pseudogene
1	157304150	157305088	ENSECAG00000037738	OR4F1F	protein_coding	olfactory receptor family 4 subfamily F member 1F [Source:VGNC Symbol;Acc:VGNC:105276]
1	157316442	157317380	ENSECAG00000030822	OR4F82	protein_coding	olfactory receptor family 4 subfamily F member 82 [Source:VGNC Symbol;Acc:VGNC:105286]
1	157342178	157343116	ENSECAG00000035453	OR4F14	protein_coding	olfactory receptor family 4 subfamily F member 14 [Source:NCBI gene (formerly Entrezgene);Acc:100072168]
1	157368608	157369579	ENSECAG00000006868	OR4F79	protein_coding	olfactory receptor family 4 subfamily F member 79 [Source:VGNC Symbol;Acc:VGNC:105281]
1	157384191	157385129	ENSECAG00000033041	OR4F78	protein_coding	olfactory receptor family 4 subfamily F member 78 [Source:VGNC Symbol;Acc:VGNC:105280]
1	157418735	157419673	ENSECAG00000029522	OR4F14L	protein_coding	olfactory receptor family 4 subfamily F member 14L [Source:VGNC Symbol;Acc:VGNC:105270]
1	157448697	157449635	ENSECAG00000036518	OR4F83	protein_coding	olfactory receptor family 4 subfamily F member 83 [Source:VGNC Symbol;Acc:VGNC:105287]
1	157461521	157462459	ENSECAG00000030366	OR4F1G	protein_coding	olfactory receptor family 4 subfamily F member 1G [Source:VGNC Symbol;Acc:VGNC:105277]
1	157471761	157472699	ENSECAG00000038915	OR4K36	protein_coding	olfactory receptor family 4 subfamily K member 36 [Source:VGNC Symbol;Acc:VGNC:105305]
1	157502942	157503880	ENSECAG00000030916	OR4F87	protein_coding	olfactory receptor family 4 subfamily F member 87 [Source:VGNC Symbol;Acc:VGNC:105289]
1	157533565	157534506	ENSECAG00000030931	OR4L17	protein_coding	olfactory receptor family 4 subfamily L member 17 [Source:VGNC Symbol;Acc:VGNC:105314]
1	157542703	157543635	ENSECAG00000032405	OR11G2D	protein_coding	olfactory receptor family 11 subfamily G member 2D [Source:VGNC Symbol;Acc:VGNC:104870]
1	157569611	157570549	ENSECAG00000007121	OR4L1	protein_coding	olfactory receptor family 4 subfamily L member 1 [Source:NCBI gene (formerly Entrezgene);Acc:100072221]
1	157581099	157582037	ENSECAG00000007160	OR4K65	protein_coding	olfactory receptor family 4 subfamily K member 65 [Source:VGNC Symbol;Acc:VGNC:105310]
1	157610313	157611263	ENSECAG00000007168	OR4Q2	protein_coding	olfactory receptor family 4 subfamily Q member 2 [Source:VGNC Symbol;Acc:VGNC:105331]
1	157648272	157649195	ENSECAG00000039678	OR4N2E	protein_coding	olfactory receptor family 4 subfamily N member 2E [Source:NCBI gene (formerly Entrezgene);Acc:100072254]
1	157659618	157660544	ENSECAG00000036948		protein_coding
1	157692646	157693572	ENSECAG00000029249	OR11G2I	protein_coding	olfactory receptor family 11 subfamily G member 2I [Source:VGNC Symbol;Acc:VGNC:104890]
1	157711637	157728236	ENSECAG00000043109		lncRNA
1	157759000	157759938	ENSECAG00000034196		protein_coding
1	157802053	157802970	ENSECAG00000032199		protein_coding
1	157842751	157843689	ENSECAG00000037466		protein_coding
1	157876451	157877368	ENSECAG00000028303	OR4F17	protein_coding	olfactory receptor family 4 subfamily F member 17 [Source:VGNC Symbol;Acc:VGNC:105275]
1	157898041	157898979	ENSECAG00000033518		protein_coding
1	157909640	157910578	ENSECAG00000034070		protein_coding
1	157960670	157961609	ENSECAG00000011094		pseudogene
1	157975298	157976236	ENSECAG00000029534	OR4F6	protein_coding	olfactory receptor family 4 subfamily F member 6 [Source:NCBI gene (formerly Entrezgene);Acc:100071941]
1	158004162	158005100	ENSECAG00000029388		protein_coding
1	158036730	158059707	ENSECAG00000000820	OR11J4	protein_coding	olfactory receptor family 11 subfamily J member 4 [Source:VGNC Symbol;Acc:VGNC:104911]
1	158072339	158073277	ENSECAG00000029232	OR11G31	protein_coding	olfactory receptor family 11 subfamily G member 31 [Source:VGNC Symbol;Acc:VGNC:104893]
1	158101171	158116628	ENSECAG00000032192		lncRNA
1	158122916	158123851	ENSECAG00000032489	OR11G7	protein_coding	olfactory receptor family 11 subfamily G member 7 [Source:NCBI gene (formerly Entrezgene);Acc:100072408]
1	158159917	158161140	ENSECAG00000036426	OR11G2G	protein_coding	olfactory receptor family 11 subfamily G member 2G [Source:VGNC Symbol;Acc:VGNC:104873]
1	158206829	158207779	ENSECAG00000034530		protein_coding
1	158249840	158250775	ENSECAG00000006247	OR4K1	protein_coding	olfactory receptor family 4 subfamily K member 1 [Source:VGNC Symbol;Acc:VGNC:105299]
1	158261009	158263615	ENSECAG00000006277	OR4K5	protein_coding	olfactory receptor family 4 subfamily K member 5 [Source:VGNC Symbol;Acc:VGNC:54714]
1	158321293	158322240	ENSECAG00000006342	OR4K3	protein_coding	olfactory receptor family 4 subfamily K member 3 [Source:NCBI gene (formerly Entrezgene);Acc:100072464]
1	158366379	158367320	ENSECAG00000006630	OR4M1	protein_coding	olfactory receptor family 4 subfamily M member 1 [Source:VGNC Symbol;Acc:VGNC:105319]
1	158387203	158388141	ENSECAG00000006654	OR4H12	protein_coding	olfactory receptor family 4 subfamily H member 12 [Source:VGNC Symbol;Acc:VGNC:105298]
1	158437099	158440029	ENSECAG00000006701		protein_coding
1	158458512	158459465	ENSECAG00000038804	OR11K6	protein_coding	olfactory receptor family 11 subfamily K member 6 [Source:NCBI gene (formerly Entrezgene);Acc:100072499]
1	158485605	158486573	ENSECAG00000006730	OR11J6	protein_coding	olfactory receptor family 11 subfamily J member 6 [Source:VGNC Symbol;Acc:VGNC:104912]
1	158493092	158494066	ENSECAG00000006743	OR11J2	protein_coding	olfactory receptor family 11 subfamily J member 2 [Source:VGNC Symbol;Acc:VGNC:104910]
1	158508917	158509852	ENSECAG00000030183	OR11G2E	protein_coding	olfactory receptor family 11 subfamily G member 2E [Source:VGNC Symbol;Acc:VGNC:104871]
1	158524528	158525502	ENSECAG00000041087	OR11G2F	protein_coding	olfactory receptor family 11 subfamily G member 2F [Source:VGNC Symbol;Acc:VGNC:104872]
1	158553933	158554877	ENSECAG00000038103	OR11H7	protein_coding	olfactory receptor family 11 subfamily H member 7 [Source:VGNC Symbol;Acc:VGNC:104906]
1	158582089	158583147	ENSECAG00000006864	OR11H5	protein_coding	olfactory receptor family 11 subfamily H member 5 [Source:VGNC Symbol;Acc:VGNC:104904]
1	158619593	158620537	ENSECAG00000000803	OR11H26	protein_coding	olfactory receptor family 11 subfamily H member 26 [Source:VGNC Symbol;Acc:VGNC:104897]
1	158627996	158628982	ENSECAG00000006903	OR11H6	protein_coding	olfactory receptor family 11 subfamily H member 6 [Source:VGNC Symbol;Acc:VGNC:104905]
1	158633098	158634042	ENSECAG00000038491	OR11H7B	protein_coding	olfactory receptor family 11 subfamily H member 7B [Source:VGNC Symbol;Acc:VGNC:104907]
1	158652976	158653920	ENSECAG00000041582	OR11G9	protein_coding	olfactory receptor family 11 subfamily G member 9 [Source:NCBI gene (formerly Entrezgene);Acc:100072555]
1	158670055	158671032	ENSECAG00000001179	OR11H4	protein_coding	olfactory receptor family 11 subfamily H member 4 [Source:VGNC Symbol;Acc:VGNC:54686]
1	158674667	158678996	ENSECAG00000001271		protein_coding
1	158693492	158712836	ENSECAG00000012847	TTC5	protein_coding	tetratricopeptide repeat domain 5 [Source:VGNC Symbol;Acc:VGNC:24633]
1	158715366	158724005	ENSECAG00000021236	CCNB1IP1	protein_coding	cyclin B1 interacting protein 1 [Source:VGNC Symbol;Acc:VGNC:16205]
1	158716555	158803737	ENSECAG00000010629	TEP1	protein_coding	telomerase associated protein 1 [Source:VGNC Symbol;Acc:VGNC:24000]
1	158730269	158730416	ENSECAG00000026790	SNORA79B	snoRNA	small nucleolar RNA, H/ACA box 79B [Source:HGNC Symbol;Acc:HGNC:52222]
1	158732605	158732681	ENSECAG00000027255	SNORD126	snoRNA	small nucleolar RNA, C/D box 126 [Source:HGNC Symbol;Acc:HGNC:33565]
1	158746026	158746360	ENSECAG00000027244	RNaseP_nuc	ribozyme	Nuclear RNase P [Source:RFAM;Acc:RF00009]
1	158746036	158756382	ENSECAG00000005548	PARP2	protein_coding	poly(ADP-ribose) polymerase 2 [Source:VGNC Symbol;Acc:VGNC:49058]
1	158750330	158750430	ENSECAG00000026549	U6	snRNA	U6 spliceosomal RNA [Source:RFAM;Acc:RF00026]
1	158792445	158793476	ENSECAG00000042997		protein_coding
1	158817743	158825281	ENSECAG00000040864	KLHL33	protein_coding	kelch like family member 33 [Source:VGNC Symbol;Acc:VGNC:51546]
1	158826855	158836267	ENSECAG00000022414		protein_coding
1	158840876	158849682	ENSECAG00000015096	OSGEP	protein_coding	O-sialoglycoprotein endopeptidase [Source:VGNC Symbol;Acc:VGNC:21072]
1	158849703	158852642	ENSECAG00000022325	APEX1	protein_coding	apurinic/apyrimidinic endodeoxyribonuclease 1 [Source:VGNC Symbol;Acc:VGNC:15404]
1	158853404	158856391	ENSECAG00000010754	PIP4P1	protein_coding	phosphatidylinositol-4,5-bisphosphate 4-phosphatase 1 [Source:VGNC Symbol;Acc:VGNC:21465]
1	158858807	159019919	ENSECAG00000038332		protein_coding
1	158866960	158873787	ENSECAG00000019585		protein_coding
1	53595342	53844406	ENSECAG00000035526		lncRNA
1	57689681	57728273	ENSECAG00000000471	KIFBP	protein_coding	kinesin family binding protein [Source:VGNC Symbol;Acc:VGNC:19403]
1	57695597	57696727	ENSECAG00000008345		protein_coding
1	61909331	61914740	ENSECAG00000018379	NDST2	protein_coding	N-deacetylase and N-sulfotransferase 2 [Source:VGNC Symbol;Acc:VGNC:51589]
1	61919838	61972503	ENSECAG00000000031	CAMK2G	protein_coding	calcium/calmodulin dependent protein kinase II gamma [Source:VGNC Symbol;Acc:VGNC:16022]
1	61999783	62004241	ENSECAG00000007351	PLAU	protein_coding	plasminogen activator, urokinase [Source:VGNC Symbol;Acc:VGNC:21530]
1	61999948	62000534	ENSECAG00000041612		pseudogene
1	67260686	67274018	ENSECAG00000032456		lncRNA
1	71437618	71601499	ENSECAG00000024576	RASGEF1A	protein_coding	RasGEF domain family member 1A [Source:VGNC Symbol;Acc:VGNC:22196]
1	76784283	76811305	ENSECAG00000039214	GNG4	protein_coding	G protein subunit gamma 4 [Source:VGNC Symbol;Acc:VGNC:18433]
1	76991569	77137683	ENSECAG00000017836	ARID4B	protein_coding	AT-rich interaction domain 4B [Source:VGNC Symbol;Acc:VGNC:15503]
1	77711275	77713562	ENSECAG00000037734		lncRNA
1	77731464	77815811	ENSECAG00000023673	TARBP1	protein_coding	TAR (HIV-1) RNA binding protein 1 [Source:HGNC Symbol;Acc:HGNC:11568]
1	81085265	81086227	ENSECAG00000028843		protein_coding
1	81088778	81088893	ENSECAG00000026370	5S_rRNA	rRNA	5S ribosomal RNA [Source:RFAM;Acc:RF00001]
1	81101361	81102323	ENSECAG00000037757	OR6D22	protein_coding	olfactory receptor family 6 subfamily D member 22 [Source:NCBI gene (formerly Entrezgene);Acc:100061869]
1	86609782	86613462	ENSECAG00000009070	LRIT2	protein_coding	leucine rich repeat, Ig-like and transmembrane domains 2 [Source:VGNC Symbol;Acc:VGNC:51561]
1	86618141	86640018	ENSECAG00000009475	CDHR1	protein_coding	cadherin related family member 1 [Source:VGNC Symbol;Acc:VGNC:16334]
1	87005892	87068632	ENSECAG00000036237		lncRNA
10	31171255	31290497	ENSECAG00000019440	IMPG1	protein_coding	interphotoreceptor matrix proteoglycan 1 [Source:VGNC Symbol;Acc:VGNC:19054]
10	32681578	32936921	ENSECAG00000007058	MEI4	protein_coding	meiotic double-stranded break formation protein 4 [Source:VGNC Symbol;Acc:VGNC:51053]
10	34612547	34616200	ENSECAG00000036939		lncRNA
10	5397757	5496385	ENSECAG00000016281	LSM14A	protein_coding	LSM14A mRNA processing body assembly factor [Source:VGNC Symbol;Acc:VGNC:19818]
10	41400639	41419623	ENSECAG00000010789	AKIRIN2	protein_coding	akirin 2 [Source:VGNC Symbol;Acc:VGNC:15211]
10	41440393	41465083	ENSECAG00000032151		lncRNA
10	41806068	41806345	ENSECAG00000012581	CNR1	pseudogene	cannabinoid receptor 1 [Source:VGNC Symbol;Acc:VGNC:16687]
10	44351635	44353440	ENSECAG00000043764		lncRNA
10	50085448	50255627	ENSECAG00000042135		lncRNA
10	50164494	50164545	ENSECAG00000038882	eca-mir-1302e-6	miRNA	eca-mir-1302e-6 [Source:miRBase;Acc:MI0012761]
10	19948292	19956283	ENSECAG00000019222		protein_coding
10	19958679	19989274	ENSECAG00000020568	VRK3	protein_coding	VRK serine/threonine kinase 3 [Source:VGNC Symbol;Acc:VGNC:24941]
10	19993701	20002530	ENSECAG00000023381	ZNF473	protein_coding	zinc finger protein 473 [Source:VGNC Symbol;Acc:VGNC:25327]
10	20014217	20021025	ENSECAG00000023434		protein_coding
10	20248807	20272598	ENSECAG00000020407	MYBPC2	protein_coding	myosin binding protein C2 [Source:VGNC Symbol;Acc:VGNC:55229]
10	20273309	20278032	ENSECAG00000035441	FAM71E1	protein_coding	family with sequence similarity 71 member E1 [Source:HGNC Symbol;Acc:HGNC:25107]
10	20277416	20283801	ENSECAG00000012654	EMC10	protein_coding	ER membrane protein complex subunit 10 [Source:VGNC Symbol;Acc:VGNC:17552]
10	20299202	20302716	ENSECAG00000038367	JOSD2	protein_coding	Josephin domain containing 2 [Source:HGNC Symbol;Acc:HGNC:28853]
10	20303931	20306626	ENSECAG00000031270	ASPDH	protein_coding	aspartate dehydrogenase domain containing [Source:HGNC Symbol;Acc:HGNC:33856]
10	20308370	20331539	ENSECAG00000014599	LRRC4B	protein_coding	leucine rich repeat containing 4B [Source:VGNC Symbol;Acc:VGNC:51047]
10	20755298	20800730	ENSECAG00000018591		protein_coding
10	20766384	20770444	ENSECAG00000024875		protein_coding
10	20788744	20797238	ENSECAG00000030874		protein_coding
10	20805560	20931646	ENSECAG00000018618		protein_coding
10	20877312	21024720	ENSECAG00000024996		protein_coding
10	20898639	20901686	ENSECAG00000043589		protein_coding
10	23354440	23359999	ENSECAG00000042924		lncRNA
10	23356120	23357847	ENSECAG00000041315		lncRNA
10	12528977	12971461	ENSECAG00000026978		protein_coding
10	12936190	13077490	ENSECAG00000039720		protein_coding
10	13033728	13045092	ENSECAG00000020364		protein_coding
10	13137694	13142860	ENSECAG00000029477		lncRNA
10	13161838	13231376	ENSECAG00000031414		protein_coding
10	13166845	13219118	ENSECAG00000034111		protein_coding
10	13194474	13200686	ENSECAG00000035433		protein_coding
10	13604217	13605075	ENSECAG00000017130	CNFN	protein_coding	cornifelin [Source:VGNC Symbol;Acc:VGNC:16662]
10	13610275	13647842	ENSECAG00000019381	MEGF8	protein_coding	multiple EGF like domains 8 [Source:VGNC Symbol;Acc:VGNC:20096]
10	66082719	66128849	ENSECAG00000020975	DSE	protein_coding	dermatan sulfate epimerase [Source:VGNC Symbol;Acc:VGNC:51021]
10	66152406	66154144	ENSECAG00000021708		protein_coding
10	66154175	66154296	ENSECAG00000042200	U1	snRNA	U1 spliceosomal RNA [Source:RFAM;Acc:RF00003]
10	66556215	66562561	ENSECAG00000042270		lncRNA
10	26739028	26744333	ENSECAG00000034944		protein_coding
10	28639963	28649815	ENSECAG00000016471	MZF1	protein_coding	myeloid zinc finger 1 [Source:VGNC Symbol;Acc:VGNC:20531]
10	28653266	28655227	ENSECAG00000038105		protein_coding
10	16818917	16822512	ENSECAG00000039739		protein_coding
10	16822609	16822687	ENSECAG00000025352	eca-mir-769a	miRNA	eca-mir-769a [Source:miRBase;Acc:MI0012765]
10	74342034	74346640	ENSECAG00000040949		lncRNA
10	74389299	74396908	ENSECAG00000020174	CENPW	protein_coding	centromere protein W [Source:VGNC Symbol;Acc:VGNC:51013]
10	75875553	76377970	ENSECAG00000005833	PTPRK	protein_coding	protein tyrosine phosphatase receptor type K [Source:VGNC Symbol;Acc:VGNC:22034]
10	17925139	17952471	ENSECAG00000030809	BICRA	protein_coding	BRD4 interacting chromatin remodeling complex associated protein [Source:HGNC Symbol;Acc:HGNC:4332]
10	17958492	17974321	ENSECAG00000028265	EHD2	protein_coding	EH domain containing 2 [Source:HGNC Symbol;Acc:HGNC:3243]
10	17975047	17983384	ENSECAG00000026850	NOP53	protein_coding	NOP53 ribosome biosis factor [Source:VGNC Symbol;Acc:VGNC:20809]
10	17982318	17982426	ENSECAG00000025783	SNORD23	snoRNA	small nucleolar RNA, C/D box 23 [Source:HGNC Symbol;Acc:HGNC:32718]
10	78878200	79058088	ENSECAG00000024638	MED23	protein_coding	mediator complex subunit 23 [Source:VGNC Symbol;Acc:VGNC:20081]
10	78930555	79164338	ENSECAG00000007018	ENPP3	protein_coding	ectonucleotide pyrophosphatase/phosphodiesterase 3 [Source:VGNC Symbol;Acc:VGNC:51022]
10	84382288	84384648	ENSECAG00000042940		lncRNA
10	84961977	84973129	ENSECAG00000014319	CCDC28A	protein_coding	coiled-coil domain containing 28A [Source:VGNC Symbol;Acc:VGNC:51010]
11	21136655	21145707	ENSECAG00000010380	HAP1	protein_coding	huntingtin associated protein 1 [Source:VGNC Symbol;Acc:VGNC:56432]
11	21151463	21153193	ENSECAG00000012504	GAST	protein_coding	gastrin [Source:VGNC Symbol;Acc:VGNC:49456]
11	21153022	21173658	ENSECAG00000012516	EIF1	protein_coding	eukaryotic translation initiation factor 1 [Source:VGNC Symbol;Acc:VGNC:17473]
11	21889409	21894190	ENSECAG00000020036	KRT10A	protein_coding	keratin 10A [Source:VGNC Symbol;Acc:VGNC:83254]
11	21905745	21909458	ENSECAG00000024656		protein_coding
11	21913893	21916703	ENSECAG00000043615		lncRNA
11	21914675	21917144	ENSECAG00000038987		pseudogene
11	21919029	21927667	ENSECAG00000009734	KRT28	protein_coding	keratin 28 [Source:VGNC Symbol;Acc:VGNC:52402]
11	23130157	23165075	ENSECAG00000000637	STAC2	protein_coding	SH3 and cysteine rich domain 2 [Source:HGNC Symbol;Acc:HGNC:23990]
11	23141809	23146463	ENSECAG00000025080	RPL19	protein_coding	ribosomal protein L19 [Source:HGNC Symbol;Acc:HGNC:10312]
11	23147441	23165985	ENSECAG00000042273	CACNB1	protein_coding	calcium voltage-gated channel auxiliary subunit beta 1 [Source:VGNC Symbol;Acc:VGNC:15990]
11	23428132	23593046	ENSECAG00000012082	MLLT6	protein_coding	MLLT6, PHD finger containing [Source:VGNC Symbol;Acc:VGNC:56446]
11	23552512	23618630	ENSECAG00000014219	SRCIN1	protein_coding	SRC kinase signaling inhibitor 1 [Source:VGNC Symbol;Acc:VGNC:23572]
11	45594	53588	ENSECAG00000041321		lncRNA
11	51756	56988	ENSECAG00000032851		lncRNA
11	23998627	24009622	ENSECAG00000018160	TBX21	protein_coding	T-box transcription factor 21 [Source:HGNC Symbol;Acc:HGNC:11599]
11	25658893	25688475	ENSECAG00000010150	KAT7	protein_coding	lysine acetyltransferase 7 [Source:VGNC Symbol;Acc:VGNC:19246]
11	25697043	25704429	ENSECAG00000014863	TAC4	protein_coding	tachykinin 4 [Source:VGNC Symbol;Acc:VGNC:56496]
11	25719595	25722618	ENSECAG00000035244		lncRNA
11	6350565	6384808	ENSECAG00000007563	RECQL5	protein_coding	RecQ like helicase 5 [Source:VGNC Symbol;Acc:VGNC:56474]
11	6385424	6395165	ENSECAG00000021920	MYO15B	protein_coding	myosin XVB [Source:VGNC Symbol;Acc:VGNC:56452]
11	6425316	6460162	ENSECAG00000008614	LLGL2	protein_coding	LLGL scribble cell polarity complex component 2 [Source:VGNC Symbol;Acc:VGNC:19695]
11	29979902	30120458	ENSECAG00000016386	STXBP4	protein_coding	syntaxin binding protein 4 [Source:VGNC Symbol;Acc:VGNC:23737]
11	31522937	31552546	ENSECAG00000021838	C11H17orf67	protein_coding	chromosome 11 C17orf67 homolog [Source:VGNC Symbol;Acc:VGNC:51357]
11	31552123	31573716	ENSECAG00000021851	DGKE	protein_coding	diacylglycerol kinase epsilon [Source:VGNC Symbol;Acc:VGNC:17149]
11	31606724	31667138	ENSECAG00000024430	TRIM25	protein_coding	tripartite motif containing 25 [Source:HGNC Symbol;Acc:HGNC:12932]
11	59499567	59502327	ENSECAG00000040197		lncRNA
11	59506603	59513447	ENSECAG00000013082	RNF112	protein_coding	ring finger protein 112 [Source:VGNC Symbol;Acc:VGNC:22426]
11	59538728	59542555	ENSECAG00000013301	MFAP4	protein_coding	microfibril associated protein 4 [Source:VGNC Symbol;Acc:VGNC:20142]
11	59542263	59547513	ENSECAG00000013433	MAPK7	protein_coding	mitogen-activated protein kinase 7 [Source:VGNC Symbol;Acc:VGNC:19961]
11	59568074	59582084	ENSECAG00000013639	B9D1	protein_coding	B9 domain containing 1 [Source:VGNC Symbol;Acc:VGNC:15747]
11	59580505	59580574	ENSECAG00000025800	eca-mir-1180	miRNA	eca-mir-1180 [Source:miRBase;Acc:MI0012769]
11	11540739	11722889	ENSECAG00000007880	ABCA5	protein_coding	ATP binding cassette subfamily A member 5 [Source:VGNC Symbol;Acc:VGNC:14904]
11	11621493	11677782	ENSECAG00000000323	ABCA10	protein_coding	ATP binding cassette subfamily A member 10 [Source:VGNC Symbol;Acc:VGNC:49429]
11	60921482	61101224	ENSECAG00000021007	FLCN	protein_coding	folliculin [Source:VGNC Symbol;Acc:VGNC:101471]
11	60981966	61122388	ENSECAG00000021225	MPRIP	protein_coding	myosin phosphatase Rho interacting protein [Source:HGNC Symbol;Acc:HGNC:30321]
11	42142591	42145474	ENSECAG00000033388		protein_coding
11	42157889	42168100	ENSECAG00000038976		protein_coding
11	42202939	42215237	ENSECAG00000022377		protein_coding
11	42217308	42253897	ENSECAG00000024761	NOS2	protein_coding	nitric oxide synthase 2 [Source:VGNC Symbol;Acc:VGNC:20814]
11	19007389	19234493	ENSECAG00000016088	CCDC43	protein_coding	coiled-coil domain containing 43 [Source:VGNC Symbol;Acc:VGNC:16165]
11	19013188	19237134	ENSECAG00000040232	GPATCH8	protein_coding	G-patch domain containing 8 [Source:HGNC Symbol;Acc:HGNC:29066]
11	19021131	19034451	ENSECAG00000016844	MEIOC	protein_coding	meiosis specific with coiled-coil domain [Source:VGNC Symbol;Acc:VGNC:20100]
11	19124441	19277274	ENSECAG00000018046	GRN	protein_coding	granulin [Source:VGNC Symbol;Acc:VGNC:18607]
11	20200390	20209755	ENSECAG00000001598	IFI35	protein_coding	interferon induced protein 35 [Source:VGNC Symbol;Acc:VGNC:18943]
11	20211781	20214318	ENSECAG00000007500	RPL27	protein_coding	ribosomal protein L27 [Source:VGNC Symbol;Acc:VGNC:49258]
11	20219535	20227978	ENSECAG00000007778	RUNDC1	protein_coding	RUN domain containing 1 [Source:VGNC Symbol;Acc:VGNC:22627]
11	20228389	20232294	ENSECAG00000041923	PTGES3L	protein_coding	prostaglandin E synthase 3 like [Source:HGNC Symbol;Acc:HGNC:43943]
11	20235940	20243680	ENSECAG00000009275		protein_coding
11	43564809	43649292	ENSECAG00000005213	TAOK1	protein_coding	TAO kinase 1 [Source:VGNC Symbol;Acc:VGNC:23868]
11	20554469	20606026	ENSECAG00000016326	ATP6V0A1	protein_coding	ATPase H+ transporting V0 subunit a1 [Source:VGNC Symbol;Acc:VGNC:15667]
12	27345980	27351283	ENSECAG00000032959		protein_coding
12	27363723	27369277	ENSECAG00000038997		protein_coding
12	12655746	12656675	ENSECAG00000029097	OR4B1	protein_coding	olfactory receptor family 4 subfamily B member 1 [Source:VGNC Symbol;Acc:VGNC:105207]
12	12700780	12742500	ENSECAG00000040129		protein_coding
12	12801722	12801810	ENSECAG00000033880	eca-mir-9114	miRNA	eca-mir-9114 [Source:miRBase;Acc:MI0028294]
12	12826024	12827013	ENSECAG00000034402	OR10AG93	protein_coding	olfactory receptor family 10 subfamily AG member 93 [Source:VGNC Symbol;Acc:VGNC:104788]
12	12880192	12881130	ENSECAG00000038134	OR5AQ1E	protein_coding	olfactory receptor family 5 subfamily AQ member 1E [Source:VGNC Symbol;Acc:VGNC:105521]
12	12892567	12893556	ENSECAG00000037698	OR10AG93B	protein_coding	olfactory receptor family 10 subfamily AG member 93B [Source:VGNC Symbol;Acc:VGNC:104789]
12	12949859	12950731	ENSECAG00000007055	OR5BE1	protein_coding	olfactory receptor family 5 subfamily BE member 1 [Source:NCBI gene (formerly Entrezgene);Acc:119645719]
12	12961008	12961940	ENSECAG00000007091	OR8I2	protein_coding	olfactory receptor family 8 subfamily I member 2 [Source:NCBI gene (formerly Entrezgene);Acc:106781434]
12	12988994	12989986	ENSECAG00000037285	OR5T30	protein_coding	olfactory receptor family 5 subfamily T member 30 [Source:VGNC Symbol;Acc:VGNC:105653]
12	13013883	13014800	ENSECAG00000007217	OR8J2	protein_coding	olfactory receptor family 8 subfamily J member 2 (gene/pseudogene) [Source:HGNC Symbol;Acc:HGNC:15311]
12	13038360	13039573	ENSECAG00000029311	OR8K78	protein_coding	olfactory receptor family 8 subfamily K member 78 [Source:VGNC Symbol;Acc:VGNC:105932]
12	13061253	13062194	ENSECAG00000032270		protein_coding
12	13073809	13074751	ENSECAG00000004054		pseudogene
12	13095346	13096305	ENSECAG00000033195	OR8U9	protein_coding	olfactory receptor family 8 subfamily U member 9 [Source:VGNC Symbol;Acc:VGNC:105958]
12	13134677	13135609	ENSECAG00000032474	OR5M9M	protein_coding	olfactory receptor family 5 subfamily M member 9M [Source:NCBI gene (formerly Entrezgene);Acc:100052157]
12	13139012	13156748	ENSECAG00000042953		lncRNA
12	13165031	13165963	ENSECAG00000033182	OR5M9	protein_coding	olfactory receptor family 5 subfamily M member 9 [Source:NCBI gene (formerly Entrezgene);Acc:100052341]
12	13313930	13314847	ENSECAG00000030555	OR9G1	protein_coding	olfactory receptor family 9 subfamily G member 1 [Source:VGNC Symbol;Acc:VGNC:105964]
12	13326260	13327195	ENSECAG00000032473	OR9G3	protein_coding	olfactory receptor family 9 subfamily G member 3 [Source:NCBI gene (formerly Entrezgene);Acc:100050399]
12	13335789	13336736	ENSECAG00000039256	OR9G3B	protein_coding	olfactory receptor family 9 subfamily G member 3B [Source:VGNC Symbol;Acc:VGNC:105971]
12	13387899	13388843	ENSECAG00000007529	OR5G47	protein_coding	olfactory receptor family 5 subfamily G member 47 [Source:VGNC Symbol;Acc:VGNC:105590]
12	13403818	13404735	ENSECAG00000039832	OR9G1E	protein_coding	olfactory receptor family 9 subfamily G member 1E [Source:VGNC Symbol;Acc:VGNC:105966]
12	13416148	13417083	ENSECAG00000039215	OR9G3D	protein_coding	olfactory receptor family 9 subfamily G member 3D [Source:VGNC Symbol;Acc:VGNC:105973]
12	13425677	13426624	ENSECAG00000029787	OR9G3C	protein_coding	olfactory receptor family 9 subfamily G member 3C [Source:VGNC Symbol;Acc:VGNC:105972]
12	13477804	13478995	ENSECAG00000037684		pseudogene
12	13497022	13497966	ENSECAG00000032339	OR5G35	protein_coding	olfactory receptor family 5 subfamily G member 35 [Source:VGNC Symbol;Acc:VGNC:105582]
12	13524445	13525387	ENSECAG00000007667		pseudogene
12	13589298	13590242	ENSECAG00000032082	OR4P7	protein_coding	olfactory receptor family 4 subfamily P member 7 [Source:VGNC Symbol;Acc:VGNC:105328]
12	13631510	13632469	ENSECAG00000030516	OR5D17	protein_coding	olfactory receptor family 5 subfamily D member 17 [Source:VGNC Symbol;Acc:VGNC:105566]
12	13659512	13669592	ENSECAG00000033593		protein_coding
12	13677709	13678644	ENSECAG00000041091	OR5L23P	pseudogene	olfactory receptor family 5 subfamily L member 23, pseudo [Source:VGNC Symbol;Acc:VGNC:105610]
12	13705857	13706807	ENSECAG00000028888	OR5L22	protein_coding	olfactory receptor family 5 subfamily L member 22 [Source:NCBI gene (formerly Entrezgene);Acc:100053672]
12	13720913	13721851	ENSECAG00000027925	OR5W1	protein_coding	olfactory receptor family 5 subfamily W member 1 [Source:VGNC Symbol;Acc:VGNC:105667]
12	13767320	13768264	ENSECAG00000001478	OR5I1	protein_coding	olfactory receptor family 5 subfamily I member 1 [Source:VGNC Symbol;Acc:VGNC:54825]
12	13812956	13813897	ENSECAG00000001521	OR8H1	protein_coding	olfactory receptor family 8 subfamily H member 1 [Source:VGNC Symbol;Acc:VGNC:105918]
12	13876232	13877171	ENSECAG00000005599		pseudogene
12	13919234	13920163	ENSECAG00000001995	OR2AH1	protein_coding	olfactory receptor family 2 subfamily AH member 1 [Source:VGNC Symbol;Acc:VGNC:105048]
12	13927760	13928692	ENSECAG00000002207	OR5AR1	protein_coding	olfactory receptor family 5 subfamily AR member 1 [Source:VGNC Symbol;Acc:VGNC:105522]
12	13943103	13944056	ENSECAG00000002515	OR5AP2	protein_coding	olfactory receptor family 5 subfamily AP member 2 [Source:VGNC Symbol;Acc:VGNC:105518]
12	13956962	13957900	ENSECAG00000038503	OR5M13	protein_coding	olfactory receptor family 5 subfamily M member 13 [Source:NCBI gene (formerly Entrezgene);Acc:100054355]
12	13977074	13978018	ENSECAG00000004097	OR5M10E	protein_coding	olfactory receptor family 5 subfamily M member 10E [Source:VGNC Symbol;Acc:VGNC:105616]
12	13993260	13994198	ENSECAG00000034104	OR5M13F	protein_coding	olfactory receptor family 5 subfamily M member 13F [Source:NCBI gene (formerly Entrezgene);Acc:100054498]
12	14005536	14026595	ENSECAG00000004452		protein_coding
12	14053626	14054558	ENSECAG00000037721	OR5M9L	protein_coding	olfactory receptor family 5 subfamily M member 9l [Source:NCBI gene (formerly Entrezgene);Acc:100054722]
12	14085327	14086268	ENSECAG00000028445		pseudogene
12	14121088	14122053	ENSECAG00000037081	OR8U8	protein_coding	olfactory receptor family 8 subfamily U member 8 [Source:VGNC Symbol;Acc:VGNC:105957]
12	14136387	14137334	ENSECAG00000005045	OR8J3H	protein_coding	olfactory receptor family 8 subfamily J member 3H [Source:VGNC Symbol;Acc:VGNC:105921]
12	14158073	14159004	ENSECAG00000036416		pseudogene
12	14198268	14206121	ENSECAG00000036205		protein_coding
12	14219694	14234900	ENSECAG00000043099		protein_coding
12	14245675	14246634	ENSECAG00000006862	OR8K1	protein_coding	olfactory receptor family 8 subfamily K member 1 [Source:VGNC Symbol;Acc:VGNC:105922]
12	14276574	14277515	ENSECAG00000033823	OR8K3B	protein_coding	olfactory receptor family 8 subfamily K member 3B [Source:NCBI gene (formerly Entrezgene);Acc:106781433]
12	14304445	14305383	ENSECAG00000005492	OR8K75	protein_coding	olfactory receptor family 8 subfamily K member 75 [Source:VGNC Symbol;Acc:VGNC:105929]
12	14330183	14331124	ENSECAG00000028272	OR8K73	protein_coding	olfactory receptor family 8 subfamily K member 73 [Source:VGNC Symbol;Acc:VGNC:105927]
12	14339639	14340568	ENSECAG00000034417	OR5T2C	protein_coding	olfactory receptor family 5 subfamily T member 2C [Source:NCBI gene (formerly Entrezgene);Acc:100055478]
12	14362755	14363705	ENSECAG00000030700	OR5T26B	protein_coding	olfactory receptor family 5 subfamily T member 26B [Source:VGNC Symbol;Acc:VGNC:105649]
12	14373864	14374793	ENSECAG00000039053	OR5T2	protein_coding	olfactory receptor family 5 subfamily T member 2 [Source:VGNC Symbol;Acc:VGNC:105647]
12	14413037	14413966	ENSECAG00000035070	OR5T2D	protein_coding	olfactory receptor family 5 subfamily T member 2D [Source:VGNC Symbol;Acc:VGNC:105652]
12	14428305	14429255	ENSECAG00000031763	OR5T26	protein_coding	olfactory receptor family 5 subfamily T member 26 [Source:VGNC Symbol;Acc:VGNC:105648]
12	14515254	14516192	ENSECAG00000038080	OR5W1G	protein_coding	olfactory receptor family 5 subfamily W member 1G [Source:NCBI gene (formerly Entrezgene);Acc:100055780]
12	14600523	14619784	ENSECAG00000027805	OR5D14D	protein_coding	olfactory receptor family 5 subfamily D member 14D [Source:VGNC Symbol;Acc:VGNC:105563]
12	14635557	14647247	ENSECAG00000032056		protein_coding
12	14693492	14694496	ENSECAG00000032428	OR5D2	protein_coding	olfactory receptor family 5 subfamily D member 2 [Source:VGNC Symbol;Acc:VGNC:105574]
12	14777572	14781293	ENSECAG00000037895		protein_coding
12	14837080	14837970	ENSECAG00000006467	OR4A47J	protein_coding	olfactory receptor family 4 subfamily A member 47J [Source:VGNC Symbol;Acc:VGNC:105200]
12	14857202	14894864	ENSECAG00000043659		lncRNA
12	14920476	14925203	ENSECAG00000007367		protein_coding
12	14979850	14980775	ENSECAG00000012162	OR4A47OP	pseudogene	olfactory receptor family 4 subfamily A member 47O, pseudo [Source:VGNC Symbol;Acc:VGNC:105205]
12	15009421	15038545	ENSECAG00000031065		protein_coding
12	15151845	15162515	ENSECAG00000041867		lncRNA
12	15260596	15262903	ENSECAG00000043811		lncRNA
12	15270930	15271880	ENSECAG00000036820	OR5D17B	protein_coding	olfactory receptor family 5 subfamily D member 17F [Source:NCBI gene (formerly Entrezgene);Acc:119645921]
12	15292512	15299426	ENSECAG00000041359		lncRNA
12	15328694	15329619	ENSECAG00000010740		pseudogene
12	15348333	15378600	ENSECAG00000028972		lncRNA
12	15389086	15389976	ENSECAG00000006557	OR4C202	protein_coding	olfactory receptor family 4 subfamily C member 202 [Source:VGNC Symbol;Acc:VGNC:105223]
12	15424895	15435261	ENSECAG00000033372	OR4B1J	protein_coding	olfactory receptor family 4 subfamily B member 1J [Source:VGNC Symbol;Acc:VGNC:105212]
12	15522457	15535821	ENSECAG00000039208		protein_coding
12	15586482	15587438	ENSECAG00000007016	OR8K72	protein_coding	olfactory receptor family 8 subfamily K member 72 [Source:NCBI gene (formerly Entrezgene);Acc:100057352]
12	15706176	15723233	ENSECAG00000035854		lncRNA
12	15721341	15722334	ENSECAG00000027955	OR5T32P	pseudogene	olfactory receptor family 5 subfamily T member 32, pseudo [Source:VGNC Symbol;Acc:VGNC:105657]
12	15734399	15735340	ENSECAG00000039415	OR8K76	protein_coding	olfactory receptor family 8 subfamily K member 76 [Source:VGNC Symbol;Acc:VGNC:105930]
12	15812208	15813134	ENSECAG00000007033	OR5AS1	protein_coding	olfactory receptor family 5 subfamily AS member 1 [Source:NCBI gene (formerly Entrezgene);Acc:106781428]
12	15929300	15930235	ENSECAG00000037027	OR5L1	protein_coding	olfactory receptor family 5 subfamily L member 1 [Source:VGNC Symbol;Acc:VGNC:105609]
12	15939468	15940427	ENSECAG00000007137	OR5D16	protein_coding	olfactory receptor family 5 subfamily D member 16 [Source:VGNC Symbol;Acc:VGNC:105565]
12	16032280	16033209	ENSECAG00000033572	OR4A47I	protein_coding	olfactory receptor family 4 subfamily A member 47I [Source:VGNC Symbol;Acc:VGNC:105199]
12	16044926	16045870	ENSECAG00000007167	OR10AG94	protein_coding	olfactory receptor family 10 subfamily AG member 94 [Source:VGNC Symbol;Acc:VGNC:104790]
12	16129053	16130009	ENSECAG00000031826	OR10AG96	protein_coding	olfactory receptor family 10 subfamily AG member 96 [Source:VGNC Symbol;Acc:VGNC:104792]
12	16157522	16158462	ENSECAG00000009802		pseudogene
12	16186305	16187261	ENSECAG00000039749	OR10AG96B	protein_coding	olfactory receptor family 10 subfamily AG member 96B [Source:VGNC Symbol;Acc:VGNC:104793]
12	16196325	16198768	ENSECAG00000029694		lncRNA
12	16375243	16376162	ENSECAG00000028758		pseudogene
12	16426765	16427697	ENSECAG00000037620	OR4C11	protein_coding	olfactory receptor family 4 subfamily C member 11 [Source:VGNC Symbol;Acc:VGNC:105216]
12	16449782	16453462	ENSECAG00000008064		protein_coding
12	16483486	16484418	ENSECAG00000038139		protein_coding
12	16492298	16493176	ENSECAG00000035194	OR4C11D	protein_coding	olfactory receptor family 4 subfamily C member 11D [Source:NCBI gene (formerly Entrezgene);Acc:100064395]
12	16573632	16598559	ENSECAG00000041873		lncRNA
12	16575782	16623413	ENSECAG00000035176		lncRNA
12	16609294	16627548	ENSECAG00000042496		lncRNA
12	16682096	16683004	ENSECAG00000006727	OR4C3	protein_coding	olfactory receptor family 4 subfamily C member 3 [Source:VGNC Symbol;Acc:VGNC:105251]
12	16717586	16718515	ENSECAG00000039571	OR4X2D	protein_coding	olfactory receptor family 4 subfamily X member 2D [Source:VGNC Symbol;Acc:VGNC:105338]
12	16782902	16809137	ENSECAG00000030835		protein_coding
12	16829676	16831277	ENSECAG00000030064	OR4C203	protein_coding	olfactory receptor family 4 subfamily C member 203 [Source:VGNC Symbol;Acc:VGNC:105224]
12	16842831	16843805	ENSECAG00000037200		pseudogene
12	16867858	16869052	ENSECAG00000041739		pseudogene
12	16888040	16921558	ENSECAG00000033713		protein_coding
12	16937195	16945890	ENSECAG00000042071		lncRNA
12	16953190	16954263	ENSECAG00000038754	OR4A2F	protein_coding	olfactory receptor family 4 subfamily A member 2F [Source:VGNC Symbol;Acc:VGNC:105195]
12	17044496	17045424	ENSECAG00000043732		pseudogene
12	17072868	17073787	ENSECAG00000043790		pseudogene
12	17079988	17080912	ENSECAG00000042112	OR4C269P	pseudogene	olfactory receptor family 4 subfamily C member 269, pseudo [Source:VGNC Symbol;Acc:VGNC:105236]
12	17108312	17184424	ENSECAG00000038985		protein_coding
12	17152671	17153672	ENSECAG00000038758	OR4X2C	protein_coding	olfactory receptor family 4 subfamily X member 2C [Source:VGNC Symbol;Acc:VGNC:105337]
12	17183441	17261503	ENSECAG00000037417	OR4A2	protein_coding	olfactory receptor family 4 subfamily A member 2 [Source:NCBI gene (formerly Entrezgene);Acc:111775924]
12	17333875	17334807	ENSECAG00000033099	OR5W58	protein_coding	olfactory receptor family 5 subfamily W member 58 [Source:VGNC Symbol;Acc:VGNC:105675]
12	17351347	17352273	ENSECAG00000034462	OR5W2	protein_coding	olfactory receptor family 5 subfamily W member 2 [Source:VGNC Symbol;Acc:VGNC:105672]
12	17425565	17426500	ENSECAG00000041008	OR5L1D	protein_coding	olfactory receptor family 5 subfamily L member 1D [Source:NCBI gene (formerly Entrezgene);Acc:111775931]
12	17446863	17447802	ENSECAG00000030260		pseudogene
12	17458062	17497563	ENSECAG00000039946		protein_coding
12	17469016	17469951	ENSECAG00000033889	OR5L1E	protein_coding	olfactory receptor family 5 subfamily L member 1E [Source:NCBI gene (formerly Entrezgene);Acc:111775934]
12	17493845	17494786	ENSECAG00000040167	OR5D132CP	pseudogene	olfactory receptor family 5 subfamily D member 132C, pseudo [Source:VGNC Symbol;Acc:VGNC:105559]
12	17552032	17552949	ENSECAG00000030970	OR4C2	protein_coding	olfactory receptor family 4 subfamily C member 2 [Source:VGNC Symbol;Acc:VGNC:105221]
12	18246436	18424883	ENSECAG00000043443		lncRNA
12	20555563	20811893	ENSECAG00000028885		protein_coding
12	20564324	20566785	ENSECAG00000039574		protein_coding
12	20576393	20912862	ENSECAG00000039998		protein_coding
12	20604589	21064840	ENSECAG00000035604		protein_coding
12	20637647	20639793	ENSECAG00000036673		protein_coding
12	20653611	20655638	ENSECAG00000006504		protein_coding
12	20677568	20699212	ENSECAG00000006678		protein_coding
12	20701718	20705163	ENSECAG00000038011		protein_coding
12	20779114	20957821	ENSECAG00000039338		protein_coding
12	20839533	20857931	ENSECAG00000031717		protein_coding
12	20863427	20866875	ENSECAG00000029153		protein_coding
12	20896710	20900525	ENSECAG00000028051		protein_coding
12	20961452	20964494	ENSECAG00000037965		protein_coding
12	21010701	21016851	ENSECAG00000029882		protein_coding
12	21146056	21147849	ENSECAG00000010152	TIMM10	protein_coding	translocase of inner mitochondrial membrane 10 [Source:VGNC Symbol;Acc:VGNC:50501]
12	22409843	22444986	ENSECAG00000000715	LPXN	protein_coding	leupaxin [Source:VGNC Symbol;Acc:VGNC:19742]
12	22446215	22486670	ENSECAG00000002280		protein_coding
12	22999028	23018875	ENSECAG00000037848		protein_coding
12	23022991	23023923	ENSECAG00000031883	OR4D11F	protein_coding	olfactory receptor family 4 subfamily D member 11F [Source:VGNC Symbol;Acc:VGNC:54709]
12	23032422	23033526	ENSECAG00000029137	OR4D9	protein_coding	olfactory receptor family 4 subfamily D member 9 [Source:VGNC Symbol;Acc:VGNC:105265]
12	32907256	32908587	ENSECAG00000039791		lncRNA
12	32909395	33006140	ENSECAG00000026889	PPFIA1	protein_coding	PTPRF interacting protein alpha 1 [Source:VGNC Symbol;Acc:VGNC:69328]
12	23531793	23697960	ENSECAG00000038794		protein_coding
12	33016481	33218080	ENSECAG00000021450	CTTN	protein_coding	cortactin [Source:VGNC Symbol;Acc:VGNC:16958]
12	34612501	34636548	ENSECAG00000024654	CD81	protein_coding	CD81 molecule [Source:VGNC Symbol;Acc:VGNC:59241]
12	34670107	35120330	ENSECAG00000024970	KCNQ1	protein_coding	potassium voltage-gated channel subfamily Q member 1 [Source:VGNC Symbol;Acc:VGNC:19306]
12	34733762	34733906	ENSECAG00000037313	eca-mir-8934-2	miRNA	eca-mir-8934-2 [Source:miRBase;Acc:MI0028292]
12	35193116	35280278	ENSECAG00000004558	CARS1	protein_coding	cysteinyl-tRNA synthetase 1 [Source:VGNC Symbol;Acc:VGNC:16061]
12	35284203	35298747	ENSECAG00000035596		protein_coding
12	35309794	35324787	ENSECAG00000031722		protein_coding
12	35328375	35367423	ENSECAG00000007415	OSBPL5	protein_coding	oxysterol binding protein like 5 [Source:VGNC Symbol;Acc:VGNC:21066]
12	35877683	35965571	ENSECAG00000014550	AP2A2	protein_coding	adaptor related protein complex 2 subunit alpha 2 [Source:VGNC Symbol;Acc:VGNC:15378]
12	35968696	36073353	ENSECAG00000015992	MUC6	protein_coding	mucin 6, oligomeric mucus/gel-forming [Source:VGNC Symbol;Acc:VGNC:69322]
12	36060318	36071744	ENSECAG00000033882		protein_coding
12	36076205	36077222	ENSECAG00000040626		protein_coding
12	36092506	36103607	ENSECAG00000028845		protein_coding
12	36135380	36137383	ENSECAG00000036740		protein_coding
12	36141202	36154525	ENSECAG00000039757		protein_coding
12	36830535	36874521	ENSECAG00000000910		protein_coding
12	36855025	36857032	ENSECAG00000000968		protein_coding
12	36873345	36874933	ENSECAG00000001514		protein_coding
12	36877181	36879555	ENSECAG00000035238	IFITM5	protein_coding	interferon induced transmembrane protein 5 [Source:VGNC Symbol;Acc:VGNC:18948]
12	36880779	36887348	ENSECAG00000002017	PGGHG	protein_coding	protein-glucosylgalactosylhydroxylysine glucosidase [Source:VGNC Symbol;Acc:VGNC:69325]
12	36889916	36897066	ENSECAG00000002144	NLRP6	protein_coding	NLR family pyrin domain containing 6 [Source:HGNC Symbol;Acc:HGNC:22944]
12	36932314	36947511	ENSECAG00000003103	PSMD13	protein_coding	proteasome 26S subunit, non-ATPase 13 [Source:VGNC Symbol;Acc:VGNC:21959]
12	36932594	36934156	ENSECAG00000027930		protein_coding
12	36946762	36968005	ENSECAG00000003330	SIRT3	protein_coding	sirtuin 3 [Source:VGNC Symbol;Acc:VGNC:22988]
12	36969874	36974909	ENSECAG00000003790	RIC8A	protein_coding	RIC8 guanine nucleotide exchange factor A [Source:VGNC Symbol;Acc:VGNC:22386]
12	36976258	36978187	ENSECAG00000006525	BET1L	protein_coding	Bet1 golgi vesicular membrane trafficking protein like [Source:HGNC Symbol;Acc:HGNC:19348]
12	36977361	36977477	ENSECAG00000029738	eca-mir-9120	miRNA	eca-mir-9120 [Source:miRBase;Acc:MI0028300]
12	36982474	36985360	ENSECAG00000006684	ODF3	protein_coding	outer dense fiber of sperm tails 3 [Source:VGNC Symbol;Acc:VGNC:21010]
12	36986976	36988553	ENSECAG00000043604		protein_coding
12	1214107	1257513	ENSECAG00000019408	CAT	protein_coding	catalase [Source:VGNC Symbol;Acc:VGNC:16079]
12	4083850	4095147	ENSECAG00000039626		lncRNA
12	4090068	4433965	ENSECAG00000028227		lncRNA
13	6819436	6820384	ENSECAG00000040295		pseudogene
13	6966206	7108116	ENSECAG00000037404	CYP3A93	protein_coding	cytochrome p450 3A93 [Source:NCBI gene (formerly Entrezgene);Acc:100067041]
13	7136662	7532235	ENSECAG00000024477	CYP3A89	protein_coding	cytochrome P450 family 3 subfamily A member 89 [Source:VGNC Symbol;Acc:VGNC:103403]
13	8353828	8564803	ENSECAG00000034468		protein_coding
13	40980397	40981062	ENSECAG00000004920	CLDN6	protein_coding	claudin 6 [Source:HGNC Symbol;Acc:HGNC:2048]
13	40982396	40983049	ENSECAG00000003923	CLDN9	protein_coding	claudin 9 [Source:VGNC Symbol;Acc:VGNC:52363]
13	40989212	40990309	ENSECAG00000041804		lncRNA
13	40992297	41004664	ENSECAG00000040717		pseudogene
13	11655114	11658940	ENSECAG00000024165	ABHD11	protein_coding	abhydrolase domain containing 11 [Source:VGNC Symbol;Acc:VGNC:14935]
13	12385532	12476007	ENSECAG00000020289	GTF2I	protein_coding	ral transcription factor IIi [Source:VGNC Symbol;Acc:VGNC:18641]
13	12486178	12502958	ENSECAG00000015095	NCF1	protein_coding	neutrophil cytosolic factor 1 [Source:VGNC Symbol;Acc:VGNC:58808]
13	12506747	12551357	ENSECAG00000021592		protein_coding
13	13100935	13121161	ENSECAG00000035500		protein_coding
13	13379605	13380642	ENSECAG00000042525		lncRNA
13	42141232	42165354	ENSECAG00000001005	MEIOB	protein_coding	meiosis specific with OB-fold [Source:VGNC Symbol;Acc:VGNC:49412]
13	42173088	42173762	ENSECAG00000004353	FAHD1	protein_coding	fumarylacetoacetate hydrolase domain containing 1 [Source:VGNC Symbol;Acc:VGNC:17778]
13	42174156	42194298	ENSECAG00000005471	HAGH	protein_coding	hydroxyacylglutathione hydrolase [Source:VGNC Symbol;Acc:VGNC:18684]
13	43069920	43070292	ENSECAG00000018282	GNG13	protein_coding	G protein subunit gamma 13 [Source:VGNC Symbol;Acc:VGNC:18430]
13	43070545	43079258	ENSECAG00000018699	CHTF18	protein_coding	chromosome transmission fidelity factor 18 [Source:VGNC Symbol;Acc:VGNC:51120]
13	43078350	43083118	ENSECAG00000039586	RPUSD1	protein_coding	RNA pseudouridine synthase domain containing 1 [Source:VGNC Symbol;Acc:VGNC:22571]
13	43088246	43097098	ENSECAG00000023386	MSLNL	protein_coding	mesothelin like [Source:HGNC Symbol;Acc:HGNC:14170]
13	43095473	43098811	ENSECAG00000001261		protein_coding
13	43113167	43121728	ENSECAG00000001414	CIAO3	protein_coding	cytosolic iron-sulfur assembly component 3 [Source:VGNC Symbol;Acc:VGNC:51171]
13	43121747	43124221	ENSECAG00000006582	HAGHL	protein_coding	hydroxyacylglutathione hydrolase like [Source:VGNC Symbol;Acc:VGNC:18685]
13	43124974	43129190	ENSECAG00000010910	CCDC78	protein_coding	coiled-coil domain containing 78 [Source:HGNC Symbol;Acc:HGNC:14153]
13	43717460	43735930	ENSECAG00000023220	RHBDF1	protein_coding	rhomboid 5 homolog 1 [Source:VGNC Symbol;Acc:VGNC:22362]
13	43736828	43739356	ENSECAG00000024913	SNRNP25	protein_coding	small nuclear ribonucleoprotein U11/U12 subunit 25 [Source:VGNC Symbol;Acc:VGNC:51245]
13	43739742	43742717	ENSECAG00000024929	POLR3K	protein_coding	RNA polymerase III subunit K [Source:VGNC Symbol;Acc:VGNC:21691]
13	43749737	43759141	ENSECAG00000024931	IL9R	protein_coding	interleukin 9 receptor [Source:HGNC Symbol;Acc:HGNC:6030]
13	113827	146835	ENSECAG00000007145	FAM20C	protein_coding	FAM20C golgi associated secretory pathway kinase [Source:VGNC Symbol;Acc:VGNC:17850]
13	215382	216545	ENSECAG00000037931		protein_coding
13	216566	218582	ENSECAG00000032909		lncRNA
13	219209	220345	ENSECAG00000042539		lncRNA
13	21052816	21060642	ENSECAG00000012372	SPNS1	protein_coding	sphingolipid transporter 1 (putative) [Source:HGNC Symbol;Acc:HGNC:30621]
13	292997	310384	ENSECAG00000038632		protein_coding
13	21058214	21058332	ENSECAG00000037063	eca-mir-9130	miRNA	eca-mir-9130 [Source:miRBase;Acc:MI0028313]
13	21061536	21065136	ENSECAG00000021184	LAT	protein_coding	linker for activation of T cells [Source:VGNC Symbol;Acc:VGNC:19595]
13	22797125	22937898	ENSECAG00000036444		protein_coding
13	22959661	23009488	ENSECAG00000013727	LCMT1	protein_coding	leucine carboxyl methyltransferase 1 [Source:VGNC Symbol;Acc:VGNC:49341]
13	23387581	23601545	ENSECAG00000037336		protein_coding
13	23568310	23568434	ENSECAG00000036187	eca-mir-8930	miRNA	eca-mir-8930 [Source:miRBase;Acc:MI0028066]
13	23724299	23724928	ENSECAG00000028772		protein_coding
13	23728368	23746758	ENSECAG00000041988		lncRNA
13	23756650	23833668	ENSECAG00000003546		protein_coding
13	25002881	25032825	ENSECAG00000020182	GGA2	protein_coding	golgi associated, gamma adaptin ear containing, ARF binding protein 2 [Source:VGNC Symbol;Acc:VGNC:18321]
13	25500593	25582119	ENSECAG00000007127	HS3ST2	protein_coding	heparan sulfate-glucosamine 3-sulfotransferase 2 [Source:VGNC Symbol;Acc:VGNC:18875]
13	26141780	26148628	ENSECAG00000010204		protein_coding
13	26164699	26190351	ENSECAG00000013085		protein_coding
13	26234050	26278343	ENSECAG00000021788		protein_coding
13	26309853	26338281	ENSECAG00000019564		protein_coding
13	26375154	26378121	ENSECAG00000033107		protein_coding
13	26400231	26413640	ENSECAG00000024500	ACSM5	protein_coding	acyl-CoA synthetase medium chain family member 5 [Source:VGNC Symbol;Acc:VGNC:15008]
13	26483321	26486285	ENSECAG00000041412		lncRNA
13	26594057	26598959	ENSECAG00000031797		protein_coding
13	26598980	26635044	ENSECAG00000018769	REXO5	protein_coding	RNA exonuclease 5 [Source:VGNC Symbol;Acc:VGNC:58579]
13	6732441	6744392	ENSECAG00000036787		protein_coding
13	6755923	6757482	ENSECAG00000033534		lncRNA
13	6768484	6771424	ENSECAG00000022200		protein_coding
13	29024242	29026248	ENSECAG00000029549	ITPRIPL2	protein_coding	ITPRIP like 2 [Source:HGNC Symbol;Acc:HGNC:27257]
14	30777928	30845514	ENSECAG00000000883		protein_coding
14	57147435	57409820	ENSECAG00000020082	KCNN2	protein_coding	potassium calcium-activated channel subfamily N member 2 [Source:VGNC Symbol;Acc:VGNC:55445]
14	62005464	62413232	ENSECAG00000009796	FER	protein_coding	FER tyrosine kinase [Source:VGNC Symbol;Acc:VGNC:17991]
14	62732279	63193749	ENSECAG00000011896	FBXL17	protein_coding	F-box and leucine rich repeat protein 17 [Source:HGNC Symbol;Acc:HGNC:13615]
14	3086033	3091105	ENSECAG00000012431		protein_coding
14	73971739	74314323	ENSECAG00000018095	KIAA0825	protein_coding	KIAA0825 [Source:VGNC Symbol;Acc:VGNC:19365]
14	79602250	79640567	ENSECAG00000040682		lncRNA
14	5007428	5100980	ENSECAG00000009246	SIMC1	protein_coding	SUMO interacting motifs containing 1 [Source:VGNC Symbol;Acc:VGNC:55504]
14	8771375	8772022	ENSECAG00000003655		protein_coding
14	8803205	8806612	ENSECAG00000043154		lncRNA
14	44876983	45051452	ENSECAG00000038045		lncRNA
14	48753616	48872724	ENSECAG00000037357		lncRNA
14	49426479	49431936	ENSECAG00000028146		lncRNA
14	49447248	49474594	ENSECAG00000040016		lncRNA
14	51656105	51768765	ENSECAG00000033666		lncRNA
14	51793817	51805916	ENSECAG00000029621		lncRNA
14	52589457	52649687	ENSECAG00000032361		lncRNA
14	54945103	55155441	ENSECAG00000031759		lncRNA
14	55076810	55320489	ENSECAG00000029590		lncRNA
14	93558983	93559948	ENSECAG00000032152	OR2C3C	protein_coding	olfactory receptor family 2 subfamily C member 3C [Source:VGNC Symbol;Acc:VGNC:105077]
14	93592400	93593365	ENSECAG00000036826	OR2C3	protein_coding	olfactory receptor family 2 subfamily C member 3 [Source:VGNC Symbol;Acc:VGNC:105076]
14	93612459	93613424	ENSECAG00000031551	OR2C3F	protein_coding	olfactory receptor family 2 subfamily C member 3F [Source:VGNC Symbol;Acc:VGNC:105079]
14	93626524	93627471	ENSECAG00000001770	OR2W29	protein_coding	olfactory receptor family 2 subfamily W member 29 [Source:VGNC Symbol;Acc:VGNC:105169]
14	94009945	94188413	ENSECAG00000016373	TRIM11	protein_coding	tripartite motif containing 11 [Source:VGNC Symbol;Acc:VGNC:58262]
14	94040277	94190876	ENSECAG00000016720	OBSCN	protein_coding	obscurin, cytoskeletal calmodulin and titin-interacting RhoGEF [Source:HGNC Symbol;Acc:HGNC:15719]
14	94527483	94588832	ENSECAG00000020954	SNAP47	protein_coding	synaptosome associated protein 47 [Source:VGNC Symbol;Acc:VGNC:23376]
14	94575261	94579142	ENSECAG00000042331		protein_coding
14	94587699	94593068	ENSECAG00000021407	JMJD4	protein_coding	jumonji domain containing 4 [Source:VGNC Symbol;Acc:VGNC:19223]
15	16418738	16444799	ENSECAG00000000051	IL1B	protein_coding	interleukin 1, beta [Source:NCBI gene (formerly Entrezgene);Acc:100034237]
15	16447119	16451894	ENSECAG00000029565		protein_coding
15	17204306	17204626	ENSECAG00000028533		IG_V_gene
15	17214777	17221894	ENSECAG00000029366		protein_coding
15	17224298	17279546	ENSECAG00000036821		protein_coding
15	17620859	17752178	ENSECAG00000029620		protein_coding
15	17701705	17703901	ENSECAG00000028521		protein_coding
15	17729294	17799566	ENSECAG00000001923		protein_coding
15	19799956	19943138	ENSECAG00000022931	TCF7L1	protein_coding	transcription factor 7 like 1 [Source:VGNC Symbol;Acc:VGNC:23955]
15	67710548	68366314	ENSECAG00000007080	ALK	protein_coding	ALK receptor tyrosine kinase [Source:HGNC Symbol;Acc:HGNC:427]
15	69070136	69486430	ENSECAG00000018411	BABAM2	protein_coding	BRISC and BRCA1 A complex member 2 [Source:VGNC Symbol;Acc:VGNC:15749]
15	30158694	30183320	ENSECAG00000002320	STAMBP	protein_coding	STAM binding protein [Source:VGNC Symbol;Acc:VGNC:23652]
15	30191802	30196766	ENSECAG00000021118		protein_coding
15	30212085	30218546	ENSECAG00000040084		protein_coding
15	30233659	30245199	ENSECAG00000041465		lncRNA
15	70396560	70399972	ENSECAG00000016271	CENPA	protein_coding	centromere protein A [Source:VGNC Symbol;Acc:VGNC:16392]
15	30248886	30280037	ENSECAG00000023139		protein_coding
15	70404844	70418520	ENSECAG00000017703	SLC35F6	protein_coding	solute carrier family 35 member F6 [Source:VGNC Symbol;Acc:VGNC:23177]
15	30278406	30278530	ENSECAG00000036860	eca-mir-9149	miRNA	eca-mir-9149 [Source:miRBase;Acc:MI0028372]
15	30282462	30304390	ENSECAG00000023353	DUSP11	protein_coding	dual specificity phosphatase 11 [Source:VGNC Symbol;Acc:VGNC:17348]
15	72792488	72945759	ENSECAG00000023573	ATAD2B	protein_coding	ATPase family AAA domain containing 2B [Source:VGNC Symbol;Acc:VGNC:15604]
15	75368142	75372657	ENSECAG00000034152		protein_coding
15	75970716	75972617	ENSECAG00000039575		lncRNA
15	38995867	39351568	ENSECAG00000019956	WDPCP	protein_coding	WD repeat containing planar cell polarity effector [Source:VGNC Symbol;Acc:VGNC:51427]
15	45025673	45203081	ENSECAG00000009888	CCDC85A	protein_coding	coiled-coil domain containing 85A [Source:VGNC Symbol;Acc:VGNC:16182]
15	45215326	45215420	ENSECAG00000041310		snoRNA
15	45348546	45348631	ENSECAG00000025588	eca-mir-216b	miRNA	eca-mir-216b [Source:miRBase;Acc:MI0012818]
15	45359145	45359202	ENSECAG00000026125	eca-mir-216a	miRNA	eca-mir-216a [Source:miRBase;Acc:MI0012817]
15	45366318	45366407	ENSECAG00000026079		miRNA
15	45426303	45498820	ENSECAG00000010447	EFEMP1	protein_coding	EGF containing fibulin extracellular matrix protein 1 [Source:VGNC Symbol;Acc:VGNC:17442]
15	45589713	45634273	ENSECAG00000020058	PNPT1	protein_coding	polyribonucleotide nucleotidyltransferase 1 [Source:VGNC Symbol;Acc:VGNC:21640]
15	45656664	45761479	ENSECAG00000013819	PPP4R3B	protein_coding	protein phosphatase 4 regulatory subunit 3B [Source:VGNC Symbol;Acc:VGNC:51390]
15	45722580	45751776	ENSECAG00000023883	CFAP36	protein_coding	cilia and flagella associated protein 36 [Source:VGNC Symbol;Acc:VGNC:16452]
15	45821848	45936048	ENSECAG00000006877	CCDC88A	protein_coding	coiled-coil domain containing 88A [Source:VGNC Symbol;Acc:VGNC:16185]
15	45879902	45880900	ENSECAG00000036639		protein_coding
15	45942102	45943764	ENSECAG00000008349		protein_coding
15	45958112	45977784	ENSECAG00000009169	MTIF2	protein_coding	mitochondrial translational initiation factor 2 [Source:VGNC Symbol;Acc:VGNC:20417]
15	45978733	45981182	ENSECAG00000018773	RPS27A	protein_coding	ribosomal protein S27a [Source:VGNC Symbol;Acc:VGNC:49259]
15	45987216	46043787	ENSECAG00000022052	CLHC1	protein_coding	clathrin heavy chain linker domain containing 1 [Source:VGNC Symbol;Acc:VGNC:16610]
15	46067039	46070467	ENSECAG00000027810		lncRNA
15	46168682	46246765	ENSECAG00000011846	RTN4	protein_coding	reticulon 4 [Source:VGNC Symbol;Acc:VGNC:58925]
15	46249554	46502729	ENSECAG00000022521	EML6	protein_coding	EMAP like 6 [Source:VGNC Symbol;Acc:VGNC:17569]
15	8981185	8987608	ENSECAG00000032018		lncRNA
15	49561973	50626244	ENSECAG00000009451	NRXN1	protein_coding	neurexin 1 [Source:VGNC Symbol;Acc:VGNC:20895]
15	10125966	10208274	ENSECAG00000007804	REV1	protein_coding	REV1 DNA directed polymerase [Source:VGNC Symbol;Acc:VGNC:22313]
15	10208340	10282440	ENSECAG00000000102	EIF5B	protein_coding	eukaryotic translation initiation factor 5B [Source:VGNC Symbol;Acc:VGNC:17512]
15	10235442	10237853	ENSECAG00000018361		protein_coding
15	10283272	10295231	ENSECAG00000003510	TXNDC9	protein_coding	thioredoxin domain containing 9 [Source:VGNC Symbol;Acc:VGNC:24682]
15	10495399	10616127	ENSECAG00000019055	TSGA10	protein_coding	testis specific 10 [Source:VGNC Symbol;Acc:VGNC:51421]
15	11205026	11233816	ENSECAG00000011274	CNGA3	protein_coding	cyclic nucleotide gated channel subunit alpha 3 [Source:VGNC Symbol;Acc:VGNC:51294]
15	52922442	53042357	ENSECAG00000018622	TTC7A	protein_coding	tetratricopeptide repeat domain 7A [Source:VGNC Symbol;Acc:VGNC:24634]
15	55855769	55956736	ENSECAG00000003331	PLEKHH2	protein_coding	pleckstrin homology, MyTH4 and FERM domain containing H2 [Source:VGNC Symbol;Acc:VGNC:21573]
15	12500234	12509372	ENSECAG00000020980	TMEM127	protein_coding	transmembrane protein 127 [Source:VGNC Symbol;Acc:VGNC:24190]
15	12524147	12546484	ENSECAG00000021159	STARD7	protein_coding	StAR related lipid transfer domain containing 7 [Source:VGNC Symbol;Acc:VGNC:23661]
15	55995659	56418081	ENSECAG00000020504	THADA	protein_coding	THADA armadillo repeat containing [Source:VGNC Symbol;Acc:VGNC:24067]
15	12608455	12617556	ENSECAG00000006948	ADRA2B	protein_coding	adrenoceptor alpha 2B [Source:VGNC Symbol;Acc:VGNC:51273]
15	56305187	56307213	ENSECAG00000017795	ZFP36L2	protein_coding	ZFP36 ring finger protein like 2 [Source:HGNC Symbol;Acc:HGNC:1108]
15	12939113	12946973	ENSECAG00000040077		protein_coding
15	13708625	13725540	ENSECAG00000033844		protein_coding
15	13786974	14007140	ENSECAG00000036932		protein_coding
16	50645816	50793972	ENSECAG00000022872	ARPP21	protein_coding	cAMP regulated phosphoprotein 21 [Source:VGNC Symbol;Acc:VGNC:15542]
16	12470999	12496350	ENSECAG00000023369	EDEM1	protein_coding	ER degradation enhancing alpha-mannosidase like protein 1 [Source:VGNC Symbol;Acc:VGNC:17418]
16	12506230	12547080	ENSECAG00000013084	ARL8B	protein_coding	ADP ribosylation factor like GTPase 8B [Source:VGNC Symbol;Acc:VGNC:15525]
16	12568090	12576088	ENSECAG00000033627		lncRNA
16	12642004	12646816	ENSECAG00000015069	BHLHE40	protein_coding	basic helix-loop-helix family member e40 [Source:VGNC Symbol;Acc:VGNC:15822]
16	14289348	14726075	ENSECAG00000009769	CNTN4	protein_coding	contactin 4 [Source:VGNC Symbol;Acc:VGNC:16698]
16	17459932	17802285	ENSECAG00000013575	CNTN3	protein_coding	contactin 3 [Source:VGNC Symbol;Acc:VGNC:16697]
16	55448449	56090372	ENSECAG00000017871	RBMS3	protein_coding	RNA binding motif single stranded interacting protein 3 [Source:HGNC Symbol;Acc:HGNC:13427]
16	65651417	66172848	ENSECAG00000008017	TBC1D5	protein_coding	TBC1 domain family member 5 [Source:HGNC Symbol;Acc:HGNC:19166]
16	68961257	68999839	ENSECAG00000016736	MRPL3	protein_coding	mitochondrial ribosomal protein L3 [Source:VGNC Symbol;Acc:VGNC:56832]
16	69005966	69016847	ENSECAG00000035654		lncRNA
16	69018760	69636352	ENSECAG00000019144	CPNE4	protein_coding	copine 4 [Source:VGNC Symbol;Acc:VGNC:16825]
16	32647249	32705340	ENSECAG00000008438	IL17RD	protein_coding	interleukin 17 receptor D [Source:VGNC Symbol;Acc:VGNC:19005]
16	72422070	72478577	ENSECAG00000028364		lncRNA
16	74477658	74570398	ENSECAG00000014265	ARMC8	protein_coding	armadillo repeat containing 8 [Source:VGNC Symbol;Acc:VGNC:15533]
16	35580065	35899317	ENSECAG00000015892	CACNA1D	protein_coding	calcium voltage-gated channel subunit alpha1 D [Source:VGNC Symbol;Acc:VGNC:15983]
16	74544262	74603191	ENSECAG00000029387	NME9	protein_coding	NME/NM23 family member 9 [Source:HGNC Symbol;Acc:HGNC:21343]
16	74617212	74618911	ENSECAG00000043728		lncRNA
16	18522	97297	ENSECAG00000021016	SLC41A3	protein_coding	solute carrier family 41 member 3 [Source:VGNC Symbol;Acc:VGNC:23215]
16	77205773	77208987	ENSECAG00000038345		lncRNA
16	77226208	77397826	ENSECAG00000010845	RASA2	protein_coding	RAS p21 protein activator 2 [Source:VGNC Symbol;Acc:VGNC:22191]
16	4173207	4268892	ENSECAG00000009213	WNT7A	protein_coding	Wnt family member 7A [Source:VGNC Symbol;Acc:VGNC:25048]
16	4293672	4295618	ENSECAG00000027922		protein_coding
16	4305118	4310234	ENSECAG00000014121		protein_coding
16	36951576	36968737	ENSECAG00000039147	WDR82	protein_coding	WD repeat domain 82 [Source:HGNC Symbol;Acc:HGNC:28826]
16	36958010	36958120	ENSECAG00000026030	MIRLET7G	miRNA	microRNA let-7g [Source:HGNC Symbol;Acc:HGNC:31485]
16	36974247	36978203	ENSECAG00000012070	PPM1M	protein_coding	protein phosphatase, Mg2+/Mn2+ dependent 1M [Source:VGNC Symbol;Acc:VGNC:21749]
16	85595365	85597300	ENSECAG00000033269		lncRNA
16	85628407	85659210	ENSECAG00000034649		lncRNA
16	87559823	87677260	ENSECAG00000025019	ARHGEF26	protein_coding	Rho guanine nucleotide exchange factor 26 [Source:VGNC Symbol;Acc:VGNC:58747]
16	87687626	87736033	ENSECAG00000025100	DHX36	protein_coding	DEAH-box helicase 36 [Source:VGNC Symbol;Acc:VGNC:17177]
16	87748724	87810454	ENSECAG00000009123	GPR149	protein_coding	G protein-coupled receptor 149 [Source:VGNC Symbol;Acc:VGNC:58751]
16	40314128	40315981	ENSECAG00000029296		protein_coding
16	40338822	40340674	ENSECAG00000030582		protein_coding
16	41406345	41435892	ENSECAG00000015086	NBEAL2	protein_coding	neurobeachin like 2 [Source:VGNC Symbol;Acc:VGNC:20569]
16	41438373	41493506	ENSECAG00000008649	CCDC12	protein_coding	coiled-coil domain containing 12 [Source:VGNC Symbol;Acc:VGNC:16114]
17	79439036	79442260	ENSECAG00000036321		lncRNA
17	79450999	79452615	ENSECAG00000040893		lncRNA
17	79856958	79865061	ENSECAG00000024697	PROZ	protein_coding	protein Z, vitamin K dependent plasma glycoprotein [Source:VGNC Symbol;Acc:VGNC:21879]
17	79868943	79892953	ENSECAG00000005087	PCID2	protein_coding	PCI domain containing 2 [Source:VGNC Symbol;Acc:VGNC:21201]
17	79893286	79944140	ENSECAG00000018984	CUL4A	protein_coding	cullin 4A [Source:VGNC Symbol;Acc:VGNC:16969]
17	80615860	80645061	ENSECAG00000020620	CDC16	protein_coding	cell division cycle 16 [Source:VGNC Symbol;Acc:VGNC:49334]
17	80656672	80674550	ENSECAG00000017141	UPF3A	protein_coding	UPF3A regulator of nonsense mediated mRNA decay [Source:VGNC Symbol;Acc:VGNC:24806]
17	80704925	80707396	ENSECAG00000022061	CHAMP1	protein_coding	chromosome alignment maintaining phosphoprotein 1 [Source:VGNC Symbol;Acc:VGNC:16477]
17	80710524	80716698	ENSECAG00000042959		lncRNA
17	10632224	10634263	ENSECAG00000036793		protein_coding
17	14893471	15017927	ENSECAG00000000201		protein_coding
17	17957810	18067298	ENSECAG00000010790	COG6	protein_coding	component of oligomeric golgi complex 6 [Source:VGNC Symbol;Acc:VGNC:16717]
17	18200102	18211007	ENSECAG00000027740		lncRNA
17	18756170	18844041	ENSECAG00000002212	FOXO1	protein_coding	forkhead box O1 [Source:VGNC Symbol;Acc:VGNC:84458]
17	18944907	18958059	ENSECAG00000035259		protein_coding
17	18962665	18990325	ENSECAG00000018146	VPS36	protein_coding	vacuolar protein sorting 36 homolog [Source:VGNC Symbol;Acc:VGNC:24924]
17	19011108	19026141	ENSECAG00000017894	CKAP2	protein_coding	cytoskeleton associated protein 2 [Source:VGNC Symbol;Acc:VGNC:16560]
17	19034568	19052246	ENSECAG00000021688	NEK3	protein_coding	NIMA related kinase 3 [Source:VGNC Symbol;Acc:VGNC:20670]
17	19057735	19118350	ENSECAG00000014888	NEK5	protein_coding	NIMA related kinase 5 [Source:VGNC Symbol;Acc:VGNC:20672]
17	19121872	19134603	ENSECAG00000018321	ALG11	protein_coding	ALG11 alpha-1,2-mannosyltransferase [Source:VGNC Symbol;Acc:VGNC:15245]
17	24206978	24234724	ENSECAG00000016721	RUBCNL	protein_coding	rubicon like autophagy enhancer [Source:VGNC Symbol;Acc:VGNC:22623]
17	24289581	24354064	ENSECAG00000021952	LRRC63	protein_coding	leucine rich repeat containing 63 [Source:VGNC Symbol;Acc:VGNC:59267]
17	24506458	24596133	ENSECAG00000022843	ZC3H13	protein_coding	zinc finger CCCH-type containing 13 [Source:VGNC Symbol;Acc:VGNC:25164]
17	30870978	30931484	ENSECAG00000029920		lncRNA
17	30947095	31002416	ENSECAG00000036466		lncRNA
17	34965529	35447971	ENSECAG00000019161	DIAPH3	protein_coding	diaphanous related formin 3 [Source:VGNC Symbol;Acc:VGNC:17185]
17	37633627	37648700	ENSECAG00000043047		lncRNA
17	43310374	43359414	ENSECAG00000029760		lncRNA
17	50689638	50714912	ENSECAG00000042318		lncRNA
17	51095571	51098050	ENSECAG00000038713		lncRNA
17	51103222	51105843	ENSECAG00000043029	POU4F1	protein_coding	POU class 4 homeobox 1 [Source:HGNC Symbol;Acc:HGNC:9218]
17	51115958	51152446	ENSECAG00000011364	OBI1	protein_coding	ORC ubiquitin ligase 1 [Source:VGNC Symbol;Acc:VGNC:22471]
17	53195135	53275066	ENSECAG00000043681		lncRNA
17	58969943	59399270	ENSECAG00000027801		lncRNA
17	61730812	63011481	ENSECAG00000019744	GPC5	protein_coding	glypican 5 [Source:VGNC Symbol;Acc:VGNC:18486]
17	3274940	3327112	ENSECAG00000037659		lncRNA
18	190928	195237	ENSECAG00000009758	CCDC115	protein_coding	coiled-coil domain containing 115 [Source:VGNC Symbol;Acc:VGNC:16112]
18	195258	199930	ENSECAG00000009529	IMP4	protein_coding	IMP U3 small nucleolar ribonucleoprotein 4 [Source:VGNC Symbol;Acc:VGNC:19048]
18	1605057	1649485	ENSECAG00000031641		lncRNA
18	3284505	3423735	ENSECAG00000009694	IWS1	protein_coding	interacts with SUPT6H, CTD assembly factor 1 [Source:VGNC Symbol;Acc:VGNC:19201]
18	3408336	3408472	ENSECAG00000036990	eca-mir-8932-1	miRNA	eca-mir-8932-1 [Source:miRBase;Acc:MI0028069]
18	3419360	3421472	ENSECAG00000027819		protein_coding
18	8994375	9002124	ENSECAG00000034849		lncRNA
18	9142104	9187685	ENSECAG00000038456		lncRNA
18	9231935	9458395	ENSECAG00000021391	CLASP1	protein_coding	cytoplasmic linker associated protein 1 [Source:VGNC Symbol;Acc:VGNC:16567]
18	9290235	9290359	ENSECAG00000025507		snRNA
18	55978993	56365528	ENSECAG00000004445	PDE11A	protein_coding	phosphodiesterase 11A [Source:HGNC Symbol;Acc:HGNC:8773]
18	9714253	9719803	ENSECAG00000039716		protein_coding
18	9813397	9817553	ENSECAG00000036076		lncRNA
18	9942570	10169835	ENSECAG00000008016	GLI2	protein_coding	GLI family zinc finger 2 [Source:VGNC Symbol;Acc:VGNC:58935]
18	10190582	10201741	ENSECAG00000034197		lncRNA
18	10740349	11039607	ENSECAG00000016313	PTPN4	protein_coding	protein tyrosine phosphatase non-receptor type 4 [Source:VGNC Symbol;Acc:VGNC:22021]
18	11181986	11445748	ENSECAG00000036051	CFAP221	protein_coding	cilia and flagella associated protein 221 [Source:HGNC Symbol;Acc:HGNC:33720]
18	11310849	11344650	ENSECAG00000005417	TMEM177	protein_coding	transmembrane protein 177 [Source:VGNC Symbol;Acc:VGNC:24227]
18	11359861	11367245	ENSECAG00000030939		protein_coding
18	11445771	11446889	ENSECAG00000034661		lncRNA
18	11448483	11537220	ENSECAG00000018677	SCTR	protein_coding	secretin receptor [Source:VGNC Symbol;Acc:VGNC:51491]
18	11539039	11546298	ENSECAG00000031200		protein_coding
18	11603656	11608321	ENSECAG00000018949	DBI	protein_coding	diazepam binding inhibitor, acyl-CoA binding protein [Source:VGNC Symbol;Acc:VGNC:17017]
18	11634377	11634483	ENSECAG00000032045	U6	snRNA	U6 spliceosomal RNA [Source:RFAM;Acc:RF00026]
18	11639941	11676317	ENSECAG00000002063	C18H2orf76	protein_coding	chromosome 18 C2orf76 homolog [Source:VGNC Symbol;Acc:VGNC:51441]
18	11720375	11766791	ENSECAG00000006470	STEAP3	protein_coding	STEAP3 metalloreductase [Source:VGNC Symbol;Acc:VGNC:23674]
18	11844134	11847069	ENSECAG00000030720	C1QL2	protein_coding	complement C1q like 2 [Source:HGNC Symbol;Acc:HGNC:24181]
18	11858874	11864440	ENSECAG00000030632		lncRNA
18	11974258	12007891	ENSECAG00000012151	MARCO	protein_coding	macrophage receptor with collagenous structure [Source:VGNC Symbol;Acc:VGNC:51467]
18	12028678	12035473	ENSECAG00000030957		lncRNA
18	12087056	12091347	ENSECAG00000000157	EN1	protein_coding	engrailed homeobox 1 [Source:VGNC Symbol;Acc:VGNC:58932]
18	12099028	12100218	ENSECAG00000035944		lncRNA
18	12102470	12128315	ENSECAG00000037961		lncRNA
18	12882293	13068912	ENSECAG00000011453	CCDC93	protein_coding	coiled-coil domain containing 93 [Source:VGNC Symbol;Acc:VGNC:97699]
18	12996899	13009032	ENSECAG00000039697		protein_coding
18	13833831	13835378	ENSECAG00000034461		lncRNA
18	14774893	16004989	ENSECAG00000000161	DPP10	protein_coding	dipeptidyl peptidase like 10 [Source:VGNC Symbol;Acc:VGNC:17292]
18	19638158	19672575	ENSECAG00000008941	UBXN4	protein_coding	UBX domain protein 4 [Source:VGNC Symbol;Acc:VGNC:24757]
18	23580446	25393666	ENSECAG00000012212	LRP1B	protein_coding	LDL receptor related protein 1B [Source:HGNC Symbol;Acc:HGNC:6693]
18	25400212	25569905	ENSECAG00000038457		lncRNA
18	26036992	26136254	ENSECAG00000018188	KYNU	protein_coding	kynureninase [Source:VGNC Symbol;Acc:VGNC:19556]
18	26819101	27304896	ENSECAG00000014136	GTDC1	protein_coding	glycosyltransferase like domain containing 1 [Source:VGNC Symbol;Acc:VGNC:18631]
18	30998307	31058337	ENSECAG00000024839	MBD5	protein_coding	methyl-CpG binding domain protein 5 [Source:VGNC Symbol;Acc:VGNC:20008]
18	31207038	31335977	ENSECAG00000010930	EPC2	protein_coding	enhancer of polycomb homolog 2 [Source:VGNC Symbol;Acc:VGNC:58933]
18	61922913	62199567	ENSECAG00000011071	ZNF804A	protein_coding	zinc finger protein 804A [Source:HGNC Symbol;Acc:HGNC:21711]
18	62874653	62959429	ENSECAG00000013931	FSIP2	protein_coding	fibrous sheath interacting protein 2 [Source:HGNC Symbol;Acc:HGNC:21675]
18	68916315	68950487	ENSECAG00000036828		lncRNA
18	70392102	70476425	ENSECAG00000041398		lncRNA
18	42773124	43242178	ENSECAG00000015216	KCNH7	protein_coding	potassium voltage-gated channel subfamily H member 7 [Source:VGNC Symbol;Acc:VGNC:19279]
18	52931017	53097619	ENSECAG00000016353	OLA1	protein_coding	Obg like ATPase 1 [Source:VGNC Symbol;Acc:VGNC:21020]
19	29585996	29829835	ENSECAG00000018546	TP63	protein_coding	tumor protein p63 [Source:VGNC Symbol;Acc:VGNC:24425]
19	31799716	32331076	ENSECAG00000024399	FGF12	protein_coding	fibroblast growth factor 12 [Source:VGNC Symbol;Acc:VGNC:18011]
19	33014317	33014612	ENSECAG00000032922		pseudogene
19	33025234	33104793	ENSECAG00000024248	OPA1	protein_coding	OPA1 mitochondrial dynamin like GTPase [Source:VGNC Symbol;Acc:VGNC:21035]
19	34987135	35241494	ENSECAG00000011564	DLG1	protein_coding	discs large MAGUK scaffold protein 1 [Source:VGNC Symbol;Acc:VGNC:17209]
19	35890072	35920682	ENSECAG00000017477	PCYT1A	protein_coding	phosphate cytidylyltransferase 1A, choline [Source:VGNC Symbol;Acc:VGNC:21222]
19	35917480	35935145	ENSECAG00000023114	SLC51A	protein_coding	solute carrier family 51 subunit alpha [Source:VGNC Symbol;Acc:VGNC:23240]
19	35959059	35977917	ENSECAG00000016181		protein_coding
19	35993570	35995699	ENSECAG00000037418		protein_coding
19	36704911	36784991	ENSECAG00000020840	OSBPL11	protein_coding	oxysterol binding protein like 11 [Source:VGNC Symbol;Acc:VGNC:21062]
19	39336210	39379255	ENSECAG00000024988	PARP14	protein_coding	poly(ADP-ribose) polymerase family member 14 [Source:VGNC Symbol;Acc:VGNC:57093]
19	39403984	39462969	ENSECAG00000008906	PARP15	protein_coding	poly(ADP-ribose) polymerase family member 15 [Source:VGNC Symbol;Acc:VGNC:57094]
19	39425922	39427997	ENSECAG00000028376		protein_coding
19	39449100	39449205	ENSECAG00000025558	U6	snRNA	U6 spliceosomal RNA [Source:RFAM;Acc:RF00026]
19	40082959	40127691	ENSECAG00000019106	IQCB1	protein_coding	IQ motif containing B1 [Source:VGNC Symbol;Acc:VGNC:19113]
19	40147880	40224919	ENSECAG00000009513	GOLGB1	protein_coding	golgin B1 [Source:VGNC Symbol;Acc:VGNC:18456]
19	41284645	41343847	ENSECAG00000024669	GPR156	protein_coding	G protein-coupled receptor 156 [Source:VGNC Symbol;Acc:VGNC:18521]
19	48680330	48767240	ENSECAG00000036315	CD96	protein_coding	CD96 molecule [Source:HGNC Symbol;Acc:HGNC:16892]
19	48727581	48728237	ENSECAG00000001371	ZBED2	protein_coding	zinc finger BED-type containing 2 [Source:VGNC Symbol;Acc:VGNC:25126]
19	50624088	50792569	ENSECAG00000013741	MORC1	protein_coding	MORC family CW-type zinc finger 1 [Source:HGNC Symbol;Acc:HGNC:7198]
19	50936985	50938548	ENSECAG00000030233	RETNLB	protein_coding	resistin like beta [Source:HGNC Symbol;Acc:HGNC:20388]
19	53086811	53122484	ENSECAG00000032680		lncRNA
19	59933851	60735330	ENSECAG00000021735	EPHA6	protein_coding	EPH receptor A6 [Source:VGNC Symbol;Acc:VGNC:17620]
19	2271315	2312960	ENSECAG00000016503	MLF1	protein_coding	myeloid leukemia factor 1 [Source:HGNC Symbol;Acc:HGNC:7125]
19	4948361	5203681	ENSECAG00000020721	PPM1L	protein_coding	protein phosphatase, Mg2+/Mn2+ dependent 1L [Source:VGNC Symbol;Acc:VGNC:21748]
19	7150255	7152781	ENSECAG00000041871		lncRNA
19	7236976	7239348	ENSECAG00000038498		protein_coding
19	7410703	7451910	ENSECAG00000042694		lncRNA
19	7451931	7525333	ENSECAG00000043408		lncRNA
19	8349729	8385182	ENSECAG00000040456		lncRNA
19	14171827	14371869	ENSECAG00000022638	PLD1	protein_coding	phospholipase D1 [Source:VGNC Symbol;Acc:VGNC:21548]
19	15322896	15542445	ENSECAG00000012480	SPATA16	protein_coding	spermatosis associated 16 [Source:VGNC Symbol;Acc:VGNC:23482]
19	18895168	18906264	ENSECAG00000038213		lncRNA
19	23417682	23421144	ENSECAG00000032981		lncRNA
19	23429008	23440014	ENSECAG00000036394		lncRNA
2	240059	245155	ENSECAG00000037719		lncRNA
2	246809	253352	ENSECAG00000041261		lncRNA
2	253531	255597	ENSECAG00000037536		lncRNA
2	301181	307959	ENSECAG00000043484		lncRNA
2	309441	349629	ENSECAG00000023905	CYP2J2	protein_coding	cytochrome P450 family 2 subfamily J member 2 [Source:VGNC Symbol;Acc:VGNC:103401]
2	60809003	60912044	ENSECAG00000036018		lncRNA
2	60883090	60883196	ENSECAG00000039056	U6	snRNA	U6 spliceosomal RNA [Source:RFAM;Acc:RF00026]
2	6078402	6155417	ENSECAG00000007244	LRP8	protein_coding	LDL receptor related protein 8 [Source:VGNC Symbol;Acc:VGNC:19765]
2	62946700	64043851	ENSECAG00000011615	GALNTL6	protein_coding	polypeptide N-acetylgalactosaminyltransferase like 6 [Source:HGNC Symbol;Acc:HGNC:33844]
2	65671961	65673712	ENSECAG00000029436		lncRNA
2	65673771	65674799	ENSECAG00000038822		lncRNA
2	65695239	65710925	ENSECAG00000002425	MFAP3L	protein_coding	microfibril associated protein 3 like [Source:VGNC Symbol;Acc:VGNC:58637]
2	68197834	68668164	ENSECAG00000024906	SPOCK3	protein_coding	SPARC (osteonectin), cwcv and kazal like domains proteoglycan 3 [Source:VGNC Symbol;Acc:VGNC:58652]
2	9045882	10307010	ENSECAG00000025071	AGBL4	protein_coding	AGBL carboxypeptidase 4 [Source:HGNC Symbol;Acc:HGNC:25892]
2	70175710	70191888	ENSECAG00000041599		lncRNA
2	70194970	70195274	ENSECAG00000014971		pseudogene
2	70197644	70199026	ENSECAG00000034596		protein_coding
2	70223635	70225204	ENSECAG00000038371		protein_coding
2	70234159	70235571	ENSECAG00000042205		protein_coding
2	70255600	70257018	ENSECAG00000014985		protein_coding
2	70270278	70291243	ENSECAG00000030364		protein_coding
2	70293979	70295091	ENSECAG00000014997		protein_coding
2	70967439	71469076	ENSECAG00000015012	MARCHF1	protein_coding	membrane associated ring-CH-type finger 1 [Source:VGNC Symbol;Acc:VGNC:19973]
2	71790706	71834930	ENSECAG00000016738	NAF1	protein_coding	nuclear assembly factor 1 ribonucleoprotein [Source:VGNC Symbol;Acc:VGNC:58640]
2	71908252	71913950	ENSECAG00000028487		lncRNA
2	71989216	71989623	ENSECAG00000003023		protein_coding
2	11646664	11661665	ENSECAG00000028078		protein_coding
2	11665768	11792950	ENSECAG00000024521		protein_coding
2	34877915	34884517	ENSECAG00000042431		protein_coding
2	34901421	34908121	ENSECAG00000006082		protein_coding
2	82099414	82265660	ENSECAG00000007395	FHIP1A	protein_coding	FHF complex subunit HOOK interacting protein 1A [Source:VGNC Symbol;Acc:VGNC:17811]
2	15121155	15130324	ENSECAG00000010988	FAM183A	protein_coding	family with sequence similarity 183 member A [Source:HGNC Symbol;Acc:HGNC:34347]
2	15218527	15219474	ENSECAG00000042882	OR13P4	protein_coding	olfactory receptor family 13 subfamily P member 4 [Source:VGNC Symbol;Acc:VGNC:104964]
2	15237818	15255939	ENSECAG00000034753		lncRNA
2	15270814	15271761	ENSECAG00000001343	OR13P10	protein_coding	olfactory receptor family 13 subfamily P member 10 [Source:VGNC Symbol;Acc:VGNC:104960]
2	15326245	15328710	ENSECAG00000031300		lncRNA
2	15348736	15349674	ENSECAG00000001600	OR13P17	protein_coding	olfactory receptor family 13 subfamily P member 17 [Source:VGNC Symbol;Acc:VGNC:104961]
2	15363251	15364198	ENSECAG00000001708		protein_coding
2	82616381	83324855	ENSECAG00000010768	LRBA	protein_coding	LPS responsive beige-like anchor protein [Source:VGNC Symbol;Acc:VGNC:19743]
2	36412606	36427591	ENSECAG00000036384		lncRNA
2	36431638	36455915	ENSECAG00000024364	RCC2	protein_coding	regulator of chromosome condensation 2 [Source:VGNC Symbol;Acc:VGNC:22269]
2	36681247	36722590	ENSECAG00000021856	PADI2	protein_coding	peptidyl arginine deiminase 2 [Source:VGNC Symbol;Acc:VGNC:21128]
2	40020873	40022688	ENSECAG00000014892	NPPA	protein_coding	natriuretic peptide A [Source:VGNC Symbol;Acc:VGNC:20844]
2	40027871	40056464	ENSECAG00000015463	CLCN6	protein_coding	chloride voltage-gated channel 6 [Source:VGNC Symbol;Acc:VGNC:16580]
2	40057551	40069816	ENSECAG00000020032	MTHFR	protein_coding	methylenetetrahydrofolate reductase [Source:VGNC Symbol;Acc:VGNC:20415]
2	40070097	40086256	ENSECAG00000028307		protein_coding
2	40096259	40108986	ENSECAG00000022839	DRAXIN	protein_coding	dorsal inhibitory axon guidance protein [Source:VGNC Symbol;Acc:VGNC:17312]
2	92257216	92333939	ENSECAG00000019842	NAA15	protein_coding	N-alpha-acetyltransferase 15, NatA auxiliary subunit [Source:VGNC Symbol;Acc:VGNC:50721]
2	96177464	96227106	ENSECAG00000037297		lncRNA
2	97570178	97586715	ENSECAG00000039202		lncRNA
2	41197237	41311024	ENSECAG00000020336	KIF1B	protein_coding	kinesin family member 1B [Source:VGNC Symbol;Acc:VGNC:19402]
2	41355064	41475713	ENSECAG00000008307	UBE4B	protein_coding	ubiquitination factor E4B [Source:VGNC Symbol;Acc:VGNC:24734]
2	49561	50854	ENSECAG00000031189		lncRNA
2	50919	90410	ENSECAG00000042476		protein_coding
2	101148466	101278698	ENSECAG00000001088	LARP1B	protein_coding	La ribonucleoprotein 1B [Source:VGNC Symbol;Acc:VGNC:58634]
2	101361375	101393530	ENSECAG00000007347	MFSD8	protein_coding	major facilitator superfamily domain containing 8 [Source:VGNC Symbol;Acc:VGNC:20157]
2	101407346	101422299	ENSECAG00000008187	PLK4	protein_coding	polo like kinase 4 [Source:VGNC Symbol;Acc:VGNC:21582]
2	101440779	101496280	ENSECAG00000009877	HSPA4L	protein_coding	heat shock protein family A (Hsp70) member 4 like [Source:VGNC Symbol;Acc:VGNC:50705]
2	108172507	108191653	ENSECAG00000013880		protein_coding
2	108296839	108366448	ENSECAG00000034311		lncRNA
2	108413412	108539378	ENSECAG00000013957	PDE5A	protein_coding	phosphodiesterase 5A [Source:VGNC Symbol;Acc:VGNC:21247]
2	46757810	46757871	ENSECAG00000025734	eca-mir-551a	miRNA	eca-mir-551a [Source:miRBase;Acc:MI0012677]
2	46768485	46769513	ENSECAG00000042486		lncRNA
2	46780919	46926315	ENSECAG00000013176	MEGF6	protein_coding	multiple EGF like domains 6 [Source:VGNC Symbol;Acc:VGNC:50718]
2	46873304	47215809	ENSECAG00000017045	PRDM16	protein_coding	PR/SET domain 16 [Source:VGNC Symbol;Acc:VGNC:21815]
2	47572171	47609543	ENSECAG00000030194		protein_coding
2	47590793	47592816	ENSECAG00000039741		protein_coding
2	113449616	113764533	ENSECAG00000024436	ANK2	protein_coding	ankyrin 2 [Source:HGNC Symbol;Acc:HGNC:493]
2	48563972	48569003	ENSECAG00000022351	TAS1R3	protein_coding	taste 1 receptor member 3 [Source:VGNC Symbol;Acc:VGNC:50772]
2	48571114	48572011	ENSECAG00000023234	CPTP	protein_coding	ceramide-1-phosphate transfer protein [Source:VGNC Symbol;Acc:VGNC:16843]
2	48573616	48585952	ENSECAG00000023292	INTS11	protein_coding	integrator complex subunit 11 [Source:VGNC Symbol;Acc:VGNC:19087]
2	48586285	48589254	ENSECAG00000006248	PUSL1	protein_coding	pseudouridine synthase like 1 [Source:VGNC Symbol;Acc:VGNC:50747]
2	48590133	48604946	ENSECAG00000007315	ACAP3	protein_coding	ArfGAP with coiled-coil, ankyrin repeat and PH domains 3 [Source:VGNC Symbol;Acc:VGNC:14970]
2	48606148	48610640	ENSECAG00000010898	SCNN1D	protein_coding	sodium channel epithelial 1 subunit delta [Source:VGNC Symbol;Acc:VGNC:50761]
2	48619985	48629400	ENSECAG00000015293	UBE2J2	protein_coding	ubiquitin conjugating enzyme E2 J2 [Source:VGNC Symbol;Acc:VGNC:58585]
2	48633708	48638390	ENSECAG00000016576	C1QTNF12	protein_coding	C1q and TNF related 12 [Source:VGNC Symbol;Acc:VGNC:15940]
2	48651385	48670293	ENSECAG00000017831	SDF4	protein_coding	stromal cell derived factor 4 [Source:VGNC Symbol;Acc:VGNC:22770]
2	48651580	48652569	ENSECAG00000001258	B3GALT6	protein_coding	beta-1,3-galactosyltransferase 6 [Source:VGNC Symbol;Acc:VGNC:58622]
2	48675888	48678690	ENSECAG00000019948	TNFRSF4	protein_coding	TNF receptor superfamily member 4 [Source:VGNC Symbol;Acc:VGNC:24372]
2	48685490	48686696	ENSECAG00000020810	TNFRSF18	protein_coding	TNF receptor superfamily member 18 [Source:VGNC Symbol;Acc:VGNC:50785]
2	48692379	48709351	ENSECAG00000021628	TTLL10	protein_coding	tubulin tyrosine ligase like 10 [Source:VGNC Symbol;Acc:VGNC:50790]
2	48712423	48712489	ENSECAG00000026257	eca-mir-429	miRNA	eca-mir-429 [Source:miRBase;Acc:MI0012675]
2	48713785	48713913	ENSECAG00000026576	eca-mir-3548	miRNA	eca-mir-3548 [Source:miRBase;Acc:MI0028231]
2	48714468	48714536	ENSECAG00000025919	eca-mir-200b	miRNA	eca-mir-200b [Source:miRBase;Acc:MI0012666]
2	48735469	48736527	ENSECAG00000040119		lncRNA
2	48767419	48795256	ENSECAG00000021734	C2H1orf159	protein_coding	chromosome 2 C1orf159 homolog [Source:VGNC Symbol;Acc:VGNC:50654]
2	48799757	48804285	ENSECAG00000022747	RNF223	protein_coding	ring finger protein 223 [Source:VGNC Symbol;Acc:VGNC:58646]
2	48806227	48817633	ENSECAG00000022844		protein_coding
2	48820125	48854279	ENSECAG00000030432	AGRN	protein_coding	agrin [Source:HGNC Symbol;Acc:HGNC:329]
2	48856648	48857604	ENSECAG00000001324	ISG15	protein_coding	ISG15 ubiquitin like modifier [Source:VGNC Symbol;Acc:VGNC:58572]
20	32835966	32838626	ENSECAG00000014733		protein_coding
20	32950560	32953646	ENSECAG00000035048		protein_coding
20	32993705	32994550	ENSECAG00000032230		protein_coding
20	33081316	33082444	ENSECAG00000042760		lncRNA
20	33082718	33102748	ENSECAG00000042429		lncRNA
20	33206619	33362836	ENSECAG00000033152		protein_coding
20	33598398	33602979	ENSECAG00000012660	DRA	protein_coding	MHC class II DR alpha chain [Source:NCBI gene (formerly Entrezgene);Acc:100051944]
20	33620484	33631831	ENSECAG00000022072	DRB	protein_coding	MHC class II DR-beta chain [Source:NCBI gene (formerly Entrezgene);Acc:100052006]
20	33696127	33799938	ENSECAG00000024259		protein_coding
20	33811709	34037017	ENSECAG00000017143	DQB	protein_coding	MHC class II DQ-beta chain [Source:NCBI gene (formerly Entrezgene);Acc:100060320]
20	33922749	34028725	ENSECAG00000009142	DQA	protein_coding	MHC class II DQ-alpha chain [Source:NCBI gene (formerly Entrezgene);Acc:100052125]
20	34096675	34253961	ENSECAG00000020358	DRB	protein_coding	MHC class II DR-beta chain [Source:NCBI gene (formerly Entrezgene);Acc:100052310]
20	34332129	34339092	ENSECAG00000022610	TAP1	protein_coding	transporter 1, ATP binding cassette subfamily B member [Source:VGNC Symbol;Acc:VGNC:23871]
20	36147583	36279044	ENSECAG00000012071	TCP11	protein_coding	t-complex 11 [Source:VGNC Symbol;Acc:VGNC:23962]
20	36236453	36269648	ENSECAG00000015613	SCUBE3	protein_coding	signal peptide, CUB domain and EGF like domain containing 3 [Source:VGNC Symbol;Acc:VGNC:22756]
20	22970412	23139392	ENSECAG00000012429	DCDC2	protein_coding	doublecortin domain containing 2 [Source:VGNC Symbol;Acc:VGNC:17037]
20	24769330	24787717	ENSECAG00000024981	HFE	protein_coding	homeostatic iron regulator [Source:VGNC Symbol;Acc:VGNC:18766]
20	25033366	25146005	ENSECAG00000039865		protein_coding
20	25092455	25100721	ENSECAG00000038731		protein_coding
20	25104230	25120116	ENSECAG00000042354		pseudogene
20	25175007	25175339	ENSECAG00000030254		protein_coding
20	25222624	25337935	ENSECAG00000031280		protein_coding
20	25229113	25235011	ENSECAG00000008790		protein_coding
20	25279124	25286203	ENSECAG00000043215		protein_coding
20	25381337	25397784	ENSECAG00000043780		protein_coding
20	27292249	27293199	ENSECAG00000034247	OR2B8D	protein_coding	olfactory receptor family 2 subfamily B member 8D [Source:VGNC Symbol;Acc:VGNC:105070]
20	27322057	27323058	ENSECAG00000039907	OR2B7D	protein_coding	olfactory receptor family 2 subfamily B member 7D [Source:VGNC Symbol;Acc:VGNC:105065]
20	27339291	27340241	ENSECAG00000036954	OR2B8B	protein_coding	olfactory receptor family 2 subfamily B member 8B [Source:VGNC Symbol;Acc:VGNC:105069]
20	27364894	27365826	ENSECAG00000037449	OR2B7	protein_coding	olfactory receptor family 2 subfamily B member 7 [Source:VGNC Symbol;Acc:VGNC:105064]
20	27377360	27379033	ENSECAG00000043043		protein_coding
20	27392806	27393744	ENSECAG00000043060	OR2B8	protein_coding	olfactory receptor family 2 subfamily B member 8 [Source:VGNC Symbol;Acc:VGNC:105068]
20	27400304	27410436	ENSECAG00000041656		lncRNA
20	28836056	28837000	ENSECAG00000030619	OR2B4	protein_coding	olfactory receptor family 2 subfamily B member 4 [Source:VGNC Symbol;Acc:VGNC:105062]
20	28854632	28855597	ENSECAG00000005514	OR14J1	protein_coding	olfactory receptor family 14 subfamily J member 1 [Source:VGNC Symbol;Acc:VGNC:104972]
20	28884275	28885228	ENSECAG00000040428	OR5V1	protein_coding	olfactory receptor family 5 subfamily V member 1 [Source:NCBI gene (formerly Entrezgene);Acc:100058710]
20	28911214	28912170	ENSECAG00000037644	OR5V1D	protein_coding	olfactory receptor family 5 subfamily V member 1D [Source:NCBI gene (formerly Entrezgene);Acc:100058670]
20	28924242	28925171	ENSECAG00000037257	OR12D26	protein_coding	olfactory receptor family 12 subfamily D member 26 [Source:VGNC Symbol;Acc:VGNC:104921]
20	28937358	28942649	ENSECAG00000034429	OR12D20	protein_coding	olfactory receptor family 12 subfamily D member 20 [Source:VGNC Symbol;Acc:VGNC:104918]
20	28941540	29065786	ENSECAG00000027758		protein_coding
20	28975286	28976245	ENSECAG00000040272	OR11W2	protein_coding	olfactory receptor family 11 subfamily W member 2 [Source:VGNC Symbol;Acc:VGNC:104916]
20	28984119	28985057	ENSECAG00000030783	OR10C1B	protein_coding	olfactory receptor family 10 subfamily C member 1B [Source:VGNC Symbol;Acc:VGNC:104804]
20	29042594	29043520	ENSECAG00000038002	OR2J3H	protein_coding	olfactory receptor family 2 subfamily J member 3H [Source:VGNC Symbol;Acc:VGNC:105103]
20	29078727	29079689	ENSECAG00000031777	OR10AL44	protein_coding	olfactory receptor family 10 subfamily AL member 44 [Source:VGNC Symbol;Acc:VGNC:104797]
20	29095983	29096921	ENSECAG00000028216	OR10AL45	protein_coding	olfactory receptor family 10 subfamily AL member 45 [Source:VGNC Symbol;Acc:VGNC:104798]
20	29262889	29263815	ENSECAG00000037898	OR14J14	protein_coding	olfactory receptor family 14 subfamily J member 14 [Source:VGNC Symbol;Acc:VGNC:104974]
20	29274638	29275567	ENSECAG00000038171	OR1O9	protein_coding	olfactory receptor family 1 subfamily O member 9 [Source:VGNC Symbol;Acc:VGNC:105021]
20	29304949	29305878	ENSECAG00000037800	OR1O8	protein_coding	olfactory receptor family 1 subfamily O member 8 [Source:VGNC Symbol;Acc:VGNC:105020]
20	29326559	29327482	ENSECAG00000005780	OR12D2J	protein_coding	olfactory receptor family 12 subfamily D member 2J [Source:VGNC Symbol;Acc:VGNC:104925]
20	29342575	29343513	ENSECAG00000030182	OR12D25	protein_coding	olfactory receptor family 12 subfamily D member 25 [Source:VGNC Symbol;Acc:VGNC:104920]
20	29379666	29380592	ENSECAG00000038944	OR12D2K	protein_coding	olfactory receptor family 12 subfamily D member 2K [Source:VGNC Symbol;Acc:VGNC:104926]
20	29393350	29394288	ENSECAG00000029198	OR14J13	protein_coding	olfactory receptor family 14 subfamily J member 13 [Source:VGNC Symbol;Acc:VGNC:104973]
20	29417883	29418809	ENSECAG00000035536	OR12D2L	protein_coding	olfactory receptor family 12 subfamily D member 2L [Source:NCBI gene (formerly Entrezgene);Acc:100057541]
20	29438700	29439647	ENSECAG00000033980	OR11A1	protein_coding	olfactory receptor family 11 subfamily A member 1 [Source:NCBI gene (formerly Entrezgene);Acc:100057466]
20	29464415	29465341	ENSECAG00000031444	OR12D2N	protein_coding	olfactory receptor family 12 subfamily D member 2N [Source:NCBI gene (formerly Entrezgene);Acc:100057428]
20	29478403	29479329	ENSECAG00000035646	OR12D2	protein_coding	olfactory receptor family 12 subfamily D member 2 [Source:VGNC Symbol;Acc:VGNC:104917]
20	29901225	30079796	ENSECAG00000034339	MHCX1	protein_coding	MHC class I heavy chain [Source:NCBI gene (formerly Entrezgene);Acc:100056391]
20	30225445	30279251	ENSECAG00000040461		protein_coding
20	30624064	30631251	ENSECAG00000007626	PPP1R18	protein_coding	protein phosphatase 1 regulatory subunit 18 [Source:VGNC Symbol;Acc:VGNC:21762]
20	30633882	30636233	ENSECAG00000009725	NRM	protein_coding	nurim [Source:VGNC Symbol;Acc:VGNC:50488]
20	30639647	30650030	ENSECAG00000011057	MDC1	protein_coding	mediator of DNA damage checkpoint 1 [Source:VGNC Symbol;Acc:VGNC:20052]
20	31087094	31640758	ENSECAG00000037934		protein_coding
20	31341710	31558574	ENSECAG00000017324		protein_coding
20	31424350	31439289	ENSECAG00000022961		protein_coding
20	31528994	31529099	ENSECAG00000025837	U6	snRNA	U6 spliceosomal RNA [Source:RFAM;Acc:RF00026]
20	31712405	31719128	ENSECAG00000041158		lncRNA
20	31743648	31744915	ENSECAG00000011673		protein_coding
20	31743776	31887385	ENSECAG00000034395	MHCB3	protein_coding	MHC class I heavy chain [Source:NCBI gene (formerly Entrezgene);Acc:100034212]
20	31916182	31919004	ENSECAG00000038391		protein_coding
20	32409015	32413481	ENSECAG00000018791	LSM2	protein_coding	LSM2 homolog, U6 small nuclear RNA and mRNA degradation associated [Source:VGNC Symbol;Acc:VGNC:56673]
20	32415042	32416967	ENSECAG00000000841	HSPA1L	protein_coding	heat shock protein family A (Hsp70) member 1 like [Source:HGNC Symbol;Acc:HGNC:5234]
20	32419190	32421134	ENSECAG00000038112		protein_coding
20	45442967	45596631	ENSECAG00000023509	CLIC5	protein_coding	chloride intracellular channel 5 [Source:VGNC Symbol;Acc:VGNC:16614]
20	45542785	45542891	ENSECAG00000033741	U6	snRNA	U6 spliceosomal RNA [Source:RFAM;Acc:RF00026]
20	51364268	51625240	ENSECAG00000030691	GSTA3	protein_coding	glutathione S-transferase alpha 3 [Source:NCBI gene (formerly Entrezgene);Acc:100056418]
20	57843064	59248575	ENSECAG00000005001	EYS	protein_coding	eyes shut homolog [Source:HGNC Symbol;Acc:HGNC:21555]
20	4558528	4585277	ENSECAG00000030677		lncRNA
21	3807670	3813877	ENSECAG00000012306	FKBP8	protein_coding	FKBP prolyl isomerase 8 [Source:VGNC Symbol;Acc:VGNC:18055]
21	3823748	3827421	ENSECAG00000020539	KXD1	protein_coding	KxDL motif containing 1 [Source:VGNC Symbol;Acc:VGNC:19552]
21	3829246	3831844	ENSECAG00000020660	UBA52	protein_coding	ubiquitin A-52 residue ribosomal protein fusion product 1 [Source:VGNC Symbol;Acc:VGNC:49290]
21	3833224	3835585	ENSECAG00000021433	REX1BD	protein_coding	required for excision 1-B domain containing [Source:VGNC Symbol;Acc:VGNC:22315]
21	3836342	3846277	ENSECAG00000023854	CRLF1	protein_coding	cytokine receptor like factor 1 [Source:VGNC Symbol;Acc:VGNC:59244]
21	3852516	3857427	ENSECAG00000000133	TMEM59L	protein_coding	transmembrane protein 59 like [Source:VGNC Symbol;Acc:VGNC:24303]
21	20350729	20473508	ENSECAG00000028714		lncRNA
21	20412500	20419431	ENSECAG00000043697		lncRNA
21	20488518	20488624	ENSECAG00000034149	U6	snRNA	U6 spliceosomal RNA [Source:RFAM;Acc:RF00026]
21	24849221	24996474	ENSECAG00000035873		lncRNA
21	27398219	27506881	ENSECAG00000000308	RICTOR	protein_coding	RPTOR independent companion of MTOR complex 2 [Source:VGNC Symbol;Acc:VGNC:52430]
21	160764	162881	ENSECAG00000031842		lncRNA
21	207990	384040	ENSECAG00000015010	CYP4F124	protein_coding	cytochrome P450 family 4 subfamily F member 124 [Source:VGNC Symbol;Acc:VGNC:103412]
21	217928	225361	ENSECAG00000041639		protein_coding
21	417222	429574	ENSECAG00000017014	CYP4F126P	protein_coding	cytochrome P450 family 4 subfamily F member 126, pseudo [Source:VGNC Symbol;Acc:VGNC:103413]
21	418142	421752	ENSECAG00000032551		protein_coding
21	443960	444886	ENSECAG00000037125	OR9S18	protein_coding	olfactory receptor family 9 subfamily S member 18 [Source:VGNC Symbol;Acc:VGNC:105997]
21	643016	644008	ENSECAG00000030841	OR5T40	protein_coding	olfactory receptor family 5 subfamily T member 40 [Source:VGNC Symbol;Acc:VGNC:105664]
21	674193	675133	ENSECAG00000038327	OR5D18P	pseudogene	olfactory receptor family 5 subfamily D member 18, pseudo [Source:VGNC Symbol;Acc:VGNC:105571]
21	739826	740884	ENSECAG00000032669	OR14C49	protein_coding	olfactory receptor family 14 subfamily C member 49 [Source:VGNC Symbol;Acc:VGNC:104968]
21	1511898	1531916	ENSECAG00000012358	CYP4F22	protein_coding	cytochrome P450 family 4 subfamily F member 22 [Source:VGNC Symbol;Acc:VGNC:103409]
21	1547185	1549483	ENSECAG00000034511		protein_coding
21	1563644	1581903	ENSECAG00000019949	CYP4F119	protein_coding	cytochrome P450 family 4 subfamily F member 119 [Source:VGNC Symbol;Acc:VGNC:103408]
21	1683146	1686845	ENSECAG00000033200	OR10H4K	protein_coding	olfactory receptor family 10 subfamily H member 4K [Source:VGNC Symbol;Acc:VGNC:104829]
21	1695258	1696209	ENSECAG00000038447	OR10H4UP	pseudogene	olfactory receptor family 10 subfamily H member 4U, pseudo [Source:VGNC Symbol;Acc:VGNC:104833]
21	1718931	1719878	ENSECAG00000030849	OR10H1L	protein_coding	olfactory receptor family 10 subfamily H member 1L [Source:VGNC Symbol;Acc:VGNC:104825]
21	1762677	1763624	ENSECAG00000033668	OR10H1	protein_coding	olfactory receptor family 10 subfamily H member 1 [Source:VGNC Symbol;Acc:VGNC:104823]
21	1799587	1807138	ENSECAG00000036071		protein_coding
21	1820678	1821577	ENSECAG00000038248	OR10H4L	protein_coding	olfactory receptor family 10 subfamily H member 4L [Source:VGNC Symbol;Acc:VGNC:104830]
21	1830805	1831755	ENSECAG00000029953	OR10H4M	protein_coding	olfactory receptor family 10 subfamily H member 4M [Source:VGNC Symbol;Acc:VGNC:104831]
21	1861398	1862843	ENSECAG00000043660		lncRNA
21	1896478	1897425	ENSECAG00000035120	OR10H1K	protein_coding	olfactory receptor family 10 subfamily H member 1K [Source:VGNC Symbol;Acc:VGNC:104824]
21	1936661	1936763	ENSECAG00000038948	eca-mir-8959	miRNA	eca-mir-8959 [Source:miRBase;Acc:MI0028112]
21	1946008	1961202	ENSECAG00000019543	CYP4F127P	protein_coding	cytochrome P450 family 4 subfamily F member 127, pseudo [Source:VGNC Symbol;Acc:VGNC:103414]
21	1988228	1989172	ENSECAG00000042004	OR2Z11	protein_coding	olfactory receptor family 2 subfamily Z member 11 [Source:NCBI gene (formerly Entrezgene);Acc:106782337]
21	33115515	33168895	ENSECAG00000006321	GOLPH3	protein_coding	golgi phosphoprotein 3 [Source:VGNC Symbol;Acc:VGNC:18458]
21	33179638	33404861	ENSECAG00000008199	PDZD2	protein_coding	PDZ domain containing 2 [Source:VGNC Symbol;Acc:VGNC:21288]
21	54075177	54079334	ENSECAG00000028223		lncRNA
22	35573533	35586955	ENSECAG00000043113		pseudogene
22	35583871	35587860	ENSECAG00000041370	WFDC13	protein_coding	WAP four-disulfide core domain 13 [Source:VGNC Symbol;Acc:VGNC:49325]
22	35616732	35619298	ENSECAG00000041473	SPINT4	protein_coding	serine peptidase inhibitor, Kunitz type 4 [Source:HGNC Symbol;Acc:HGNC:16130]
22	35643389	35644869	ENSECAG00000027788		protein_coding
22	37332743	37336076	ENSECAG00000030266		lncRNA
22	37361649	37376809	ENSECAG00000043487		lncRNA
22	37437509	37450311	ENSECAG00000040995		lncRNA
22	37789270	37795002	ENSECAG00000029630		lncRNA
22	37827407	37830907	ENSECAG00000035234		lncRNA
22	45530958	45532100	ENSECAG00000041737		lncRNA
22	45547893	45556653	ENSECAG00000033931	C22H20orf85	protein_coding	chromosome 22 C20orf85 homolog [Source:VGNC Symbol;Acc:VGNC:51516]
22	2145233	2189252	ENSECAG00000022016	NAPB	protein_coding	NSF attachment protein beta [Source:VGNC Symbol;Acc:VGNC:20560]
22	48293914	48885435	ENSECAG00000023333	CDH4	protein_coding	cadherin 4 [Source:VGNC Symbol;Acc:VGNC:16328]
22	2194442	2200635	ENSECAG00000011343	GZF1	protein_coding	GDNF inducible zinc finger protein 1 [Source:VGNC Symbol;Acc:VGNC:18672]
22	2223322	2223744	ENSECAG00000035032	NXT1	protein_coding	nuclear transport factor 2 like export factor 1 [Source:HGNC Symbol;Acc:HGNC:15913]
22	4358352	4358458	ENSECAG00000036880	U6	snRNA	U6 spliceosomal RNA [Source:RFAM;Acc:RF00026]
22	4509624	4829341	ENSECAG00000019950	RALGAPA2	protein_coding	Ral GTPase activating protein catalytic subunit alpha 2 [Source:VGNC Symbol;Acc:VGNC:22162]
22	49673320	49676849	ENSECAG00000004464		protein_coding
22	49694344	49728964	ENSECAG00000007150	DIDO1	protein_coding	death inducer-obliterator 1 [Source:VGNC Symbol;Acc:VGNC:17187]
22	49753526	49756584	ENSECAG00000011992	GID8	protein_coding	GID complex subunit 8 homolog [Source:VGNC Symbol;Acc:VGNC:18337]
22	50048685	50050178	ENSECAG00000036150		lncRNA
22	50052563	50099515	ENSECAG00000038435	ARFGAP1	protein_coding	ADP ribosylation factor GTPase activating protein 1 [Source:HGNC Symbol;Acc:HGNC:15852]
22	50069735	50100206	ENSECAG00000033282	COL20A1	protein_coding	collagen type XX alpha 1 chain [Source:HGNC Symbol;Acc:HGNC:14670]
22	50109193	50121554	ENSECAG00000016151	CHRNA4	protein_coding	cholinergic receptor nicotinic alpha 4 subunit [Source:VGNC Symbol;Acc:VGNC:58949]
22	50296818	50322365	ENSECAG00000013636	HELZ2	protein_coding	helicase with zinc finger 2 [Source:VGNC Symbol;Acc:VGNC:18746]
22	50333030	50354177	ENSECAG00000019377	GMEB2	protein_coding	glucocorticoid modulatory element binding protein 2 [Source:VGNC Symbol;Acc:VGNC:18403]
22	50371687	50380596	ENSECAG00000021320	STMN3	protein_coding	stathmin 3 [Source:VGNC Symbol;Acc:VGNC:51614]
22	50384259	50425079	ENSECAG00000021707		protein_coding
22	50426020	50427539	ENSECAG00000032390	TNFRSF6B	protein_coding	TNF receptor superfamily member 6b [Source:HGNC Symbol;Acc:HGNC:11921]
22	50427957	50428097	ENSECAG00000029082	eca-mir-8963	miRNA	eca-mir-8963 [Source:miRBase;Acc:MI0028117]
22	50429597	50435323	ENSECAG00000019636	ARFRP1	protein_coding	ADP ribosylation factor related protein 1 [Source:VGNC Symbol;Acc:VGNC:51511]
22	50436503	50456036	ENSECAG00000019674	ZGPAT	protein_coding	zinc finger CCCH-type and G-patch domain containing [Source:HGNC Symbol;Acc:HGNC:15948]
22	15087058	15753034	ENSECAG00000021224	PLCB1	protein_coding	phospholipase C beta 1 [Source:VGNC Symbol;Acc:VGNC:21535]
22	15863873	15906960	ENSECAG00000007522	TMX4	protein_coding	thioredoxin related transmembrane protein 4 [Source:VGNC Symbol;Acc:VGNC:24355]
22	24530059	24617282	ENSECAG00000033869		protein_coding
22	24552494	24641053	ENSECAG00000033314		protein_coding
22	24589228	24672613	ENSECAG00000041946		protein_coding
22	24592216	24594630	ENSECAG00000013296		protein_coding
22	24608297	24616415	ENSECAG00000000297	BPIFA2	protein_coding	BPI fold containing family A member 2 [Source:VGNC Symbol;Acc:VGNC:15868]
22	24679930	24691242	ENSECAG00000032590		lncRNA
22	24713851	24719592	ENSECAG00000022575		protein_coding
22	24806908	24811296	ENSECAG00000037593		protein_coding
22	24816304	24923646	ENSECAG00000020290		protein_coding
22	24864700	24885300	ENSECAG00000014407		protein_coding
22	24952132	24960068	ENSECAG00000027711		protein_coding
22	24967574	24969761	ENSECAG00000039462		lncRNA
22	24994843	25010957	ENSECAG00000020661		protein_coding
22	25018257	25022760	ENSECAG00000041183		protein_coding
22	25042644	25061784	ENSECAG00000023336		protein_coding
22	25065787	25075053	ENSECAG00000000778		protein_coding
22	26065977	26069971	ENSECAG00000004241	ASIP	protein_coding	agouti signaling protein [Source:VGNC Symbol;Acc:VGNC:15585]
22	26085355	26156956	ENSECAG00000020551	AHCY	protein_coding	adenosylhomocysteinase [Source:HGNC Symbol;Acc:HGNC:343]
22	26467651	26469215	ENSECAG00000011160	TP53INP2	protein_coding	tumor protein p53 inducible nuclear protein 2 [Source:HGNC Symbol;Acc:HGNC:16104]
22	26474021	26545871	ENSECAG00000011243	NCOA6	protein_coding	nuclear receptor coactivator 6 [Source:VGNC Symbol;Acc:VGNC:20600]
23	21453148	21652834	ENSECAG00000010805	PGM5	protein_coding	phosphoglucomutase 5 [Source:VGNC Symbol;Acc:VGNC:21361]
23	21474038	21478432	ENSECAG00000010049	TMEM252	protein_coding	transmembrane protein 252 [Source:VGNC Symbol;Acc:VGNC:24274]
23	21569645	21569746	ENSECAG00000025540	Y_RNA	Y_RNA	Y RNA [Source:RFAM;Acc:RF00019]
23	22410347	22420690	ENSECAG00000038701		lncRNA
23	24050801	24306279	ENSECAG00000009736		protein_coding
23	26324239	26501791	ENSECAG00000006558	RIC1	protein_coding	RIC1 homolog, RAB6A GEF complex partner 1 [Source:VGNC Symbol;Acc:VGNC:22384]
23	26609104	26619679	ENSECAG00000009103	MLANA	protein_coding	melan-A [Source:VGNC Symbol;Acc:VGNC:20207]
23	26629949	26718617	ENSECAG00000006216	KIAA2026	protein_coding	KIAA2026 [Source:HGNC Symbol;Acc:HGNC:23378]
23	26724880	26726201	ENSECAG00000006243	RANBP6	pseudogene	RAN binding protein 6 [Source:VGNC Symbol;Acc:VGNC:22173]
23	27368361	27722943	ENSECAG00000024063	KDM4C	protein_coding	lysine demethylase 4C [Source:VGNC Symbol;Acc:VGNC:19338]
23	870274	870822	ENSECAG00000001669		protein_coding
23	891704	913654	ENSECAG00000009173	ZNF367	protein_coding	zinc finger protein 367 [Source:HGNC Symbol;Acc:HGNC:18320]
23	916838	973563	ENSECAG00000009749	SLC35D2	protein_coding	solute carrier family 35 member D2 [Source:VGNC Symbol;Acc:VGNC:23171]
23	36353066	36694277	ENSECAG00000020007	CNTLN	protein_coding	centlein [Source:VGNC Symbol;Acc:VGNC:16694]
23	4265695	4340679	ENSECAG00000014831	TUT7	protein_coding	terminal uridylyl transferase 7 [Source:VGNC Symbol;Acc:VGNC:25180]
23	4367304	4374243	ENSECAG00000012710	C23H9orf153	protein_coding	chromosome 23 C9orf153 homolog [Source:VGNC Symbol;Acc:VGNC:49246]
23	4464596	4516620	ENSECAG00000014069	GOLM1	protein_coding	golgi membrane protein 1 [Source:VGNC Symbol;Acc:VGNC:57198]
23	5944668	5987693	ENSECAG00000043742		lncRNA
23	6062552	6067928	ENSECAG00000032588		lncRNA
23	39758564	39758905	ENSECAG00000006585		protein_coding
23	39773551	39774111	ENSECAG00000043505		protein_coding
23	39792238	39792750	ENSECAG00000042982		protein_coding
23	39796090	39796674	ENSECAG00000036204	IFN-OMEGA1	protein_coding	inteferon omega 1 [Source:NCBI gene (formerly Entrezgene);Acc:100036553]
23	39957715	39958302	ENSECAG00000034543		protein_coding
23	39977448	39978196	ENSECAG00000006933	IFND1	protein_coding	interferon delta 1 [Source:NCBI gene (formerly Entrezgene);Acc:100064731]
23	39985301	39985899	ENSECAG00000027988		protein_coding
23	40012662	40013305	ENSECAG00000002978	IFND2	protein_coding	interferon-delta 2 [Source:NCBI gene (formerly Entrezgene);Acc:100064975]
23	40018436	40019034	ENSECAG00000034107	IFNA1	protein_coding	interferon, alpha 1 [Source:NCBI gene (formerly Entrezgene);Acc:100053022]
23	40026665	40027263	ENSECAG00000037150		protein_coding
23	40032812	40034392	ENSECAG00000040814		lncRNA
23	40039180	40039767	ENSECAG00000033955		protein_coding
23	40062854	40063482	ENSECAG00000004315	IFNE	protein_coding	interferon epsilon [Source:VGNC Symbol;Acc:VGNC:18950]
23	41496210	41498698	ENSECAG00000034976		lncRNA
23	7276488	7289126	ENSECAG00000035202		lncRNA
23	7319520	7353462	ENSECAG00000039938		protein_coding
23	8088298	8157797	ENSECAG00000042928		lncRNA
23	8161480	8470119	ENSECAG00000007878	FRMD3	protein_coding	FERM domain containing 3 [Source:VGNC Symbol;Acc:VGNC:57184]
23	48169172	48228798	ENSECAG00000031790		lncRNA
23	11740668	11752368	ENSECAG00000039783		lncRNA
23	11787495	11789600	ENSECAG00000037900		lncRNA
23	12902816	12908819	ENSECAG00000028496		protein_coding
23	12910360	12929451	ENSECAG00000028317		lncRNA
23	49683379	49793401	ENSECAG00000022482	UBE2R2	protein_coding	ubiquitin conjugating enzyme E2 R2 [Source:VGNC Symbol;Acc:VGNC:24727]
23	13572206	13804128	ENSECAG00000020865	VPS13A	protein_coding	vacuolar protein sorting 13 homolog A [Source:VGNC Symbol;Acc:VGNC:24914]
23	15569707	15665310	ENSECAG00000013964	CARNMT1	protein_coding	carnosine N-methyltransferase 1 [Source:VGNC Symbol;Acc:VGNC:16060]
23	18153974	18239873	ENSECAG00000000122	GDA	protein_coding	guanine deaminase [Source:VGNC Symbol;Acc:VGNC:18283]
23	54316105	54398935	ENSECAG00000017930	PHF2	protein_coding	PHD finger protein 2 [Source:VGNC Symbol;Acc:VGNC:57191]
23	54409688	54700087	ENSECAG00000011076	FAM120A	protein_coding	family with sequence similarity 120A [Source:VGNC Symbol;Acc:VGNC:99693]
24	9660789	9961387	ENSECAG00000000317	KCNH5	protein_coding	potassium voltage-gated channel subfamily H member 5 [Source:VGNC Symbol;Acc:VGNC:58969]
24	15972207	16090961	ENSECAG00000022551	SLC8A3	protein_coding	solute carrier family 8 member A3 [Source:VGNC Symbol;Acc:VGNC:23275]
24	16385430	16388006	ENSECAG00000041020		protein_coding
24	16402594	16404816	ENSECAG00000031483		protein_coding
24	19088586	19184871	ENSECAG00000009756	ACOT4	protein_coding	acyl-CoA thioesterase 4 [Source:HGNC Symbol;Acc:HGNC:19748]
24	19152279	19156515	ENSECAG00000033024		protein_coding
24	19810293	19826354	ENSECAG00000000282	ABCD4	protein_coding	ATP binding cassette subfamily D member 4 [Source:VGNC Symbol;Acc:VGNC:14925]
24	19855704	19857839	ENSECAG00000038256	VRTN	protein_coding	vertebrae development associated [Source:HGNC Symbol;Acc:HGNC:20223]
24	19882338	19884197	ENSECAG00000031509		lncRNA
24	19887833	19889753	ENSECAG00000018296	SYNDIG1L	protein_coding	synapse differentiation inducing 1 like [Source:VGNC Symbol;Acc:VGNC:23800]
24	20871462	20990049	ENSECAG00000017937		protein_coding
24	22319948	22322296	ENSECAG00000009757	IRF2BPL	protein_coding	interferon regulatory factor 2 binding protein like [Source:VGNC Symbol;Acc:VGNC:19133]
24	25224516	25680292	ENSECAG00000007148	CEP128	protein_coding	centrosomal protein 128 [Source:VGNC Symbol;Acc:VGNC:58966]
24	47205442	47207119	ENSECAG00000043495		lncRNA
24	47209642	47215788	ENSECAG00000009625		protein_coding
24	47221644	47223367	ENSECAG00000009575		protein_coding
24	47244993	47460923	ENSECAG00000006095		protein_coding
24	47444165	47449425	ENSECAG00000000548		protein_coding
24	47551272	47554239	ENSECAG00000033496		lncRNA
24	47581544	47588666	ENSECAG00000043044		lncRNA
24	47587580	47593721	ENSECAG00000040569		lncRNA
24	48040802	48042090	ENSECAG00000039312		protein_coding
24	48065544	48177805	ENSECAG00000034621		protein_coding
24	48075110	48092631	ENSECAG00000036810		protein_coding
24	48097734	48098468	ENSECAG00000035719		IG_V_gene
24	48108183	48108682	ENSECAG00000036970		protein_coding
24	48114276	48114560	ENSECAG00000041782		pseudogene
24	48126435	48127872	ENSECAG00000039329		protein_coding
24	48142964	48143269	ENSECAG00000039481		IG_V_gene
24	48150825	48162841	ENSECAG00000035071		protein_coding
24	48209286	48214147	ENSECAG00000037804		protein_coding
24	48222393	48222788	ENSECAG00000032607		IG_V_gene
24	36837849	36900710	ENSECAG00000031377		protein_coding
24	38353325	38422026	ENSECAG00000015206	SYNE3	protein_coding	spectrin repeat containing nuclear envelope family member 3 [Source:VGNC Symbol;Acc:VGNC:23802]
24	188993	194399	ENSECAG00000040776		lncRNA
24	193511	196855	ENSECAG00000043479		lncRNA
24	213677	223063	ENSECAG00000041167		lncRNA
24	247160	247270	ENSECAG00000037474	eca-mir-8940-1	miRNA	eca-mir-8940-1 [Source:miRBase;Acc:MI0028082]
24	305190	308039	ENSECAG00000010021		protein_coding
24	331936	334262	ENSECAG00000030773		lncRNA
24	352300	354717	ENSECAG00000029837		protein_coding
24	414487	418021	ENSECAG00000040763		lncRNA
24	3481626	3541273	ENSECAG00000039060		lncRNA
24	4042946	4218798	ENSECAG00000015134	PELI2	protein_coding	pellino E3 ubiquitin protein ligase family member 2 [Source:VGNC Symbol;Acc:VGNC:21306]
24	4221529	4221900	ENSECAG00000032860		protein_coding
24	4921317	4937308	ENSECAG00000029318		lncRNA
24	4968555	5017767	ENSECAG00000008168	EXOC5	protein_coding	exocyst complex component 5 [Source:VGNC Symbol;Acc:VGNC:17724]
24	7700601	7745010	ENSECAG00000022230	C24H14orf39	protein_coding	chromosome 24 C14orf39 homolog [Source:VGNC Symbol;Acc:VGNC:55271]
24	7767222	7769874	ENSECAG00000022806	SIX6	protein_coding	SIX homeobox 6 [Source:VGNC Symbol;Acc:VGNC:55319]
25	26958164	26959421	ENSECAG00000004075		protein_coding
25	26968780	26969731	ENSECAG00000036275	OR1B4P	pseudogene	olfactory receptor family 1 subfamily B member 4, pseudo [Source:VGNC Symbol;Acc:VGNC:104984]
25	27018858	27019802	ENSECAG00000027860	OR1L6E	protein_coding	olfactory receptor family 1 subfamily L member 6E [Source:VGNC Symbol;Acc:VGNC:105016]
25	27027834	27067314	ENSECAG00000042275		protein_coding
25	27073750	27074691	ENSECAG00000033463	OR1J1B	protein_coding	olfactory receptor family 1 subfamily J member 1B [Source:VGNC Symbol;Acc:VGNC:104997]
25	27085380	27086318	ENSECAG00000005168	OR1N1	protein_coding	olfactory receptor family 1 subfamily N member 1 [Source:VGNC Symbol;Acc:VGNC:54692]
25	27101931	27102854	ENSECAG00000005406	OR1L8	protein_coding	olfactory receptor family 1 subfamily L member 8 [Source:VGNC Symbol;Acc:VGNC:105017]
25	27105706	27110972	ENSECAG00000042762		lncRNA
25	27180609	27181556	ENSECAG00000018505		protein_coding
25	27187322	27189748	ENSECAG00000040722		lncRNA
25	27206519	27207469	ENSECAG00000030126	OR1N2	protein_coding	olfactory receptor family 1 subfamily N member 2 [Source:VGNC Symbol;Acc:VGNC:105023]
25	27208838	27211188	ENSECAG00000043224		lncRNA
25	27221994	27222917	ENSECAG00000005623		protein_coding
25	27245541	27246473	ENSECAG00000005647		protein_coding
25	27259198	27260142	ENSECAG00000005712	OR1Q1	protein_coding	olfactory receptor family 1 subfamily Q member 1 [Source:VGNC Symbol;Acc:VGNC:54693]
25	27287590	27288522	ENSECAG00000042216	OR1L1	protein_coding	olfactory receptor family 1 subfamily L member 1 [Source:HGNC Symbol;Acc:HGNC:8213]
25	27308046	27309023	ENSECAG00000005943	OR1L12	protein_coding	olfactory receptor family 1 subfamily L member 12 [Source:VGNC Symbol;Acc:VGNC:105012]
25	27312082	27313300	ENSECAG00000028129		protein_coding
25	27330438	27331373	ENSECAG00000039815		protein_coding
25	27356305	27377574	ENSECAG00000041474		protein_coding
25	27386578	27387513	ENSECAG00000041269		protein_coding
25	27400072	27401007	ENSECAG00000042374		protein_coding
25	30050681	30254088	ENSECAG00000016804	PBX3	protein_coding	PBX homeobox 3 [Source:HGNC Symbol;Acc:HGNC:8634]
25	30257827	30259128	ENSECAG00000002719		protein_coding
25	31027088	31036960	ENSECAG00000029669	ZBTB34	protein_coding	zinc finger and BTB domain containing 34 [Source:VGNC Symbol;Acc:VGNC:25145]
25	31099395	31477845	ENSECAG00000013574	RALGPS1	protein_coding	Ral GEF with PH domain and SH3 binding motif 1 [Source:VGNC Symbol;Acc:VGNC:22164]
25	31194440	31214740	ENSECAG00000016234	ANGPTL2	protein_coding	angiopoietin like 2 [Source:VGNC Symbol;Acc:VGNC:15301]
25	36519443	36707920	ENSECAG00000015126	VAV2	protein_coding	vav guanine nucleotide exchange factor 2 [Source:VGNC Symbol;Acc:VGNC:24889]
25	37519941	37559263	ENSECAG00000016957	OLFM1	protein_coding	olfactomedin 1 [Source:VGNC Symbol;Acc:VGNC:21021]
25	2781304	2862282	ENSECAG00000020791	FRMPD1	protein_coding	FERM and PDZ domain containing 1 [Source:VGNC Symbol;Acc:VGNC:52389]
25	3394143	3408336	ENSECAG00000008374	IGFBPL1	protein_coding	insulin like growth factor binding protein like 1 [Source:VGNC Symbol;Acc:VGNC:58722]
25	3430999	3474656	ENSECAG00000008839		protein_coding
25	4036491	4039064	ENSECAG00000017098		protein_coding
25	39965950	40161478	ENSECAG00000011838	CACNA1B	protein_coding	calcium voltage-gated channel subunit alpha1 B [Source:VGNC Symbol;Acc:VGNC:15981]
25	40202132	40210805	ENSECAG00000028424		lncRNA
25	40241772	40244115	ENSECAG00000028124		lncRNA
25	40245027	40261860	ENSECAG00000020130		protein_coding
25	8242645	8272542	ENSECAG00000034615		lncRNA
25	8924474	8985510	ENSECAG00000032033		protein_coding
25	8985531	9011775	ENSECAG00000036771		lncRNA
25	9138118	9163957	ENSECAG00000027775		protein_coding
25	9526719	9526821	ENSECAG00000025773	U6	snRNA	U6 spliceosomal RNA [Source:RFAM;Acc:RF00026]
25	9541622	9544871	ENSECAG00000039627		lncRNA
25	9610956	9672750	ENSECAG00000027721		lncRNA
25	10863606	10864562	ENSECAG00000003994	OR13C7O	protein_coding	olfactory receptor family 13 subfamily C member 7O [Source:VGNC Symbol;Acc:VGNC:104945]
25	10914316	10926914	ENSECAG00000031037	OR13C8	protein_coding	olfactory receptor family 13 subfamily C member 8 [Source:VGNC Symbol;Acc:VGNC:104947]
25	10946946	10947902	ENSECAG00000034474	OR13C2H	protein_coding	olfactory receptor family 13 subfamily C member 2H [Source:VGNC Symbol;Acc:VGNC:104936]
25	10956898	10973697	ENSECAG00000031958	OR13C1	protein_coding	olfactory receptor family 13 subfamily C member 1 [Source:VGNC Symbol;Acc:VGNC:104929]
25	11008592	11009521	ENSECAG00000004318	OR13D1	protein_coding	olfactory receptor family 13 subfamily D member 1 [Source:VGNC Symbol;Acc:VGNC:104949]
25	11027288	11036929	ENSECAG00000008088		protein_coding
25	11059672	11067959	ENSECAG00000006103		protein_coding
25	11075323	11220428	ENSECAG00000008852	ABCA1	protein_coding	ATP binding cassette subfamily A member 1 [Source:VGNC Symbol;Acc:VGNC:14898]
25	13820460	13930500	ENSECAG00000038849		lncRNA
25	16547561	16623146	ENSECAG00000041770		lncRNA
25	17901494	17921783	ENSECAG00000018603	SLC46A2	protein_coding	solute carrier family 46 member 2 [Source:VGNC Symbol;Acc:VGNC:23228]
25	17987380	18180428	ENSECAG00000034046		protein_coding
25	17994163	17996934	ENSECAG00000020018		protein_coding
25	18255548	18260340	ENSECAG00000035661		protein_coding
25	18287343	18289371	ENSECAG00000036987		lncRNA
25	18315130	18405886	ENSECAG00000034517		protein_coding
25	21232440	22132382	ENSECAG00000001128	ASTN2	protein_coding	astrotactin 2 [Source:VGNC Symbol;Acc:VGNC:15598]
25	26795820	26796758	ENSECAG00000035489	OR1J48	protein_coding	olfactory receptor family 1 subfamily J member 48 [Source:NCBI gene (formerly Entrezgene);Acc:119645471]
25	26818153	26819100	ENSECAG00000002574	OR1L22	protein_coding	olfactory receptor family 1 subfamily L member 22 [Source:VGNC Symbol;Acc:VGNC:105013]
25	26859115	26860050	ENSECAG00000028508	OR1L6D	protein_coding	olfactory receptor family 1 subfamily L member 6D [Source:VGNC Symbol;Acc:VGNC:105015]
25	26881078	26882010	ENSECAG00000030437	OR1J36	protein_coding	olfactory receptor family 1 subfamily J member 36 [Source:NCBI gene (formerly Entrezgene);Acc:100071460]
25	26902774	26903727	ENSECAG00000037394	OR1N2B	protein_coding	olfactory receptor family 1 subfamily N member 2B [Source:VGNC Symbol;Acc:VGNC:105024]
25	26924018	26924962	ENSECAG00000003270	OR1AK3	protein_coding	olfactory receptor family 1 subfamily AK member 3 [Source:VGNC Symbol;Acc:VGNC:104983]
25	26933771	26934718	ENSECAG00000003721	OR1N19	protein_coding	olfactory receptor family 1 subfamily N member 19 [Source:VGNC Symbol;Acc:VGNC:105019]
26	40425806	40518929	ENSECAG00000022861	AGPAT3	protein_coding	1-acylglycerol-3-phosphate O-acyltransferase 3 [Source:VGNC Symbol;Acc:VGNC:15166]
26	40846456	41121670	ENSECAG00000008057	TSPEAR	protein_coding	thrombospondin type laminin G domain and EAR repeats [Source:VGNC Symbol;Acc:VGNC:24597]
26	41665508	41686031	ENSECAG00000004992	POFUT2	protein_coding	protein O-fucosyltransferase 2 [Source:VGNC Symbol;Acc:VGNC:59288]
26	41686205	41688710	ENSECAG00000040483		lncRNA
26	41688987	41691483	ENSECAG00000030077		lncRNA
26	41756817	41762390	ENSECAG00000037819		lncRNA
26	41801929	41807616	ENSECAG00000036834		lncRNA
26	41808119	41917298	ENSECAG00000016361	COL18A1	protein_coding	collagen type XVIII alpha 1 chain [Source:VGNC Symbol;Acc:VGNC:16728]
26	41831473	41831615	ENSECAG00000029831	eca-mir-9026	miRNA	eca-mir-9026 [Source:miRBase;Acc:MI0028190]
26	284770	372047	ENSECAG00000041766		lncRNA
26	477482	481306	ENSECAG00000030287		lncRNA
26	4672131	5665136	ENSECAG00000013029	CADM2	protein_coding	cell adhesion molecule 2 [Source:VGNC Symbol;Acc:VGNC:56729]
26	15170435	15200416	ENSECAG00000041590		lncRNA
26	15281337	15427800	ENSECAG00000022573	USP25	protein_coding	ubiquitin specific peptidase 25 [Source:VGNC Symbol;Acc:VGNC:84737]
26	19769604	19837435	ENSECAG00000041985		lncRNA
27	33379097	33380828	ENSECAG00000008136		protein_coding
27	33629600	33887189	ENSECAG00000043705	DEFA20	protein_coding	Paneth cell-specific alpha-defensin 31L [Source:NCBI gene (formerly Entrezgene);Acc:100307018]
27	33655913	33722389	ENSECAG00000011787	DEFA1	protein_coding	defensin, alpha 1 [Source:NCBI gene (formerly Entrezgene);Acc:100307002]
27	33665783	33687140	ENSECAG00000037168	DEFA12	protein_coding	Paneth cell-specific alpha-defensin 12 [Source:NCBI gene (formerly Entrezgene);Acc:100306984]
27	33721593	33722395	ENSECAG00000030501	DEFA11	protein_coding	Paneth cell-specific alpha-defensin 11 [Source:NCBI gene (formerly Entrezgene);Acc:100306983]
27	33725704	33729798	ENSECAG00000038575		protein_coding
27	33736057	33736724	ENSECAG00000032644		protein_coding
27	33754615	33755409	ENSECAG00000033357	DEFA36L	protein_coding	Paneth cell-specific alpha-defensin 36L [Source:NCBI gene (formerly Entrezgene);Acc:100307023]
27	33779225	33780022	ENSECAG00000039434	DEFA16	protein_coding	Paneth cell-specific alpha-defensin 16 [Source:NCBI gene (formerly Entrezgene);Acc:100306988]
27	33816955	33817906	ENSECAG00000027869	DEFA22	protein_coding	Paneth cell-specific alpha-defensin 22 [Source:NCBI gene (formerly Entrezgene);Acc:100306994]
27	33850631	33851435	ENSECAG00000028505	DEFA35L	protein_coding	Paneth cell-specific alpha-defensin 35L [Source:NCBI gene (formerly Entrezgene);Acc:100307022]
27	35771458	37602742	ENSECAG00000024680	CSMD1	protein_coding	CUB and Sushi multiple domains 1 [Source:VGNC Symbol;Acc:VGNC:16903]
27	37556063	37574614	ENSECAG00000016730		protein_coding
27	37570133	37574219	ENSECAG00000039132		protein_coding
27	37573063	37575995	ENSECAG00000035318		protein_coding
27	37616736	37621194	ENSECAG00000042622		lncRNA
27	38986753	39804210	ENSECAG00000020427	DLGAP2	protein_coding	DLG associated protein 2 [Source:VGNC Symbol;Acc:VGNC:17213]
27	40228765	40250910	ENSECAG00000012566	ZNF596	protein_coding	zinc finger protein 596 [Source:VGNC Symbol;Acc:VGNC:59313]
27	131168	178753	ENSECAG00000033473		lncRNA
27	286619	288848	ENSECAG00000043514		lncRNA
27	445500	500957	ENSECAG00000030039		protein_coding
27	588676	592147	ENSECAG00000043068		lncRNA
27	6428261	6561330	ENSECAG00000000073	ADAM2	protein_coding	ADAM metallopeptidase domain 2 [Source:HGNC Symbol;Acc:HGNC:198]
27	7445099	7508113	ENSECAG00000024114	NSD3	protein_coding	nuclear receptor binding SET domain protein 3 [Source:VGNC Symbol;Acc:VGNC:20899]
27	7514871	7519219	ENSECAG00000001080	PLPP5	protein_coding	phospholipid phosphatase 5 [Source:VGNC Symbol;Acc:VGNC:21592]
27	7519900	7541465	ENSECAG00000008062	DDHD2	protein_coding	DDHD domain containing 2 [Source:VGNC Symbol;Acc:VGNC:17073]
27	17502077	18563089	ENSECAG00000000120	SGCZ	protein_coding	sarcoglycan zeta [Source:VGNC Symbol;Acc:VGNC:103772]
27	19359078	19435888	ENSECAG00000011292	MSR1	protein_coding	macrophage scavenger receptor 1 [Source:VGNC Symbol;Acc:VGNC:55355]
27	25786176	25891629	ENSECAG00000011627	ENPP6	protein_coding	ectonucleotide pyrophosphatase/phosphodiesterase 6 [Source:VGNC Symbol;Acc:VGNC:17593]
27	25830787	26170672	ENSECAG00000012786	STOX2	protein_coding	storkhead box 2 [Source:VGNC Symbol;Acc:VGNC:23708]
28	104837	105928	ENSECAG00000035838		lncRNA
28	168971	170601	ENSECAG00000040964		lncRNA
28	720082	721152	ENSECAG00000033453		lncRNA
28	815800	816955	ENSECAG00000037567		protein_coding
28	843883	844998	ENSECAG00000036337		lncRNA
28	870762	871033	ENSECAG00000034695		pseudogene
28	870984	872468	ENSECAG00000038210		protein_coding
28	5329024	5338451	ENSECAG00000042086		lncRNA
28	5387438	5414314	ENSECAG00000042483		lncRNA
28	5405843	5441635	ENSECAG00000030043		lncRNA
28	10711758	11099364	ENSECAG00000014638	TMTC2	protein_coding	transmembrane O-mannosyltransferase targeting cadherins 2 [Source:VGNC Symbol;Acc:VGNC:24348]
28	19085629	19222313	ENSECAG00000028354		lncRNA
28	39807613	39811960	ENSECAG00000039768	CYP2D84	protein_coding	cytochrome P450 family 2 subfamily D member 84 [Source:VGNC Symbol;Acc:VGNC:103400]
28	24199047	25227433	ENSECAG00000011449	ANKS1B	protein_coding	ankyrin repeat and sterile alpha motif domain containing 1B [Source:HGNC Symbol;Acc:HGNC:24600]
28	25221287	25223353	ENSECAG00000004846		protein_coding
28	25368242	25386691	ENSECAG00000017041	ACTR6	protein_coding	actin related protein 6 [Source:VGNC Symbol;Acc:VGNC:15030]
28	25401016	25411444	ENSECAG00000019501	DEPDC4	protein_coding	DEP domain containing 4 [Source:VGNC Symbol;Acc:VGNC:56358]
28	25424484	25475890	ENSECAG00000022066	SCYL2	protein_coding	SCY1 like pseudokinase 2 [Source:VGNC Symbol;Acc:VGNC:22758]
28	25766148	26147359	ENSECAG00000013480	ANO4	protein_coding	anoctamin 4 [Source:VGNC Symbol;Acc:VGNC:15353]
28	44256321	44259421	ENSECAG00000043304		lncRNA
28	34626645	34716681	ENSECAG00000032835		protein_coding
28	37027429	37029609	ENSECAG00000030851		lncRNA
28	37036296	37040186	ENSECAG00000032756		protein_coding
28	37062159	37065847	ENSECAG00000022371	APOBEC3Z1B	protein_coding	apolipoprotein B mRNA-editing enzyme-catalytic polypeptide-like 3Z1b [Source:NCBI gene (formerly Entrezgene);Acc:100070206]
29	31493104	31498584	ENSECAG00000038552		lncRNA
29	31526669	31529553	ENSECAG00000040381		lncRNA
29	31636095	31639722	ENSECAG00000028145		lncRNA
29	334908	335037	ENSECAG00000030499		snoRNA
29	776892	777892	ENSECAG00000027942	OR14I5P	pseudogene	olfactory receptor family 14 subfamily I member 5, pseudo [Source:VGNC Symbol;Acc:VGNC:104970]
29	777548	790785	ENSECAG00000043643		lncRNA
29	847033	847989	ENSECAG00000030946	OR2T1B	protein_coding	olfactory receptor family 2 subfamily T member 1B [Source:VGNC Symbol;Acc:VGNC:105144]
29	963312	969007	ENSECAG00000030819		protein_coding
29	994069	995025	ENSECAG00000038082		protein_coding
29	1173745	1174530	ENSECAG00000002638	OR2AJ13P	protein_coding	olfactory receptor family 2 subfamily AJ member 13, pseudo [Source:VGNC Symbol;Acc:VGNC:105049]
29	1206474	1207418	ENSECAG00000002730	OR2T72	protein_coding	olfactory receptor family 2 subfamily T member 72 [Source:VGNC Symbol;Acc:VGNC:105159]
29	1224252	1319678	ENSECAG00000043175		protein_coding
29	1355266	1356228	ENSECAG00000003317		protein_coding
29	1554884	1556481	ENSECAG00000040889		lncRNA
29	1606057	1606797	ENSECAG00000001914	OR2L28P	protein_coding	olfactory receptor family 2 subfamily L member 28, pseudo [Source:VGNC Symbol;Acc:VGNC:105106]
29	1628825	1632978	ENSECAG00000040971		lncRNA
29	1801979	1802989	ENSECAG00000031360		protein_coding
29	1914139	1915179	ENSECAG00000004145		protein_coding
29	1941633	1970847	ENSECAG00000031274		lncRNA
29	1947758	1948692	ENSECAG00000010171		pseudogene
29	2084973	2107266	ENSECAG00000039259		lncRNA
29	2121736	2125801	ENSECAG00000043200		lncRNA
29	2125822	2129029	ENSECAG00000042101		lncRNA
29	2157954	2158964	ENSECAG00000028560		protein_coding
29	22576735	22589172	ENSECAG00000036496		protein_coding
29	22813696	22849303	ENSECAG00000031075		lncRNA
29	22849569	22929984	ENSECAG00000036634	CCDC3	protein_coding	coiled-coil domain containing 3 [Source:VGNC Symbol;Acc:VGNC:16159]
29	22990564	23376303	ENSECAG00000019290	CAMK1D	protein_coding	calcium/calmodulin dependent protein kinase ID [Source:VGNC Symbol;Acc:VGNC:58562]
29	29762757	29916689	ENSECAG00000021292		protein_coding
29	29911416	29911522	ENSECAG00000029817	U6	snRNA	U6 spliceosomal RNA [Source:RFAM;Acc:RF00026]
29	29928015	30063271	ENSECAG00000031302		protein_coding
3	35818916	35871819	ENSECAG00000011599	ZC3H18	protein_coding	zinc finger CCCH-type containing 18 [Source:VGNC Symbol;Acc:VGNC:25167]
3	35877900	35879418	ENSECAG00000041547	IL17C	protein_coding	interleukin 17C [Source:HGNC Symbol;Acc:HGNC:5983]
3	35882283	35891561	ENSECAG00000010965	CYBA	protein_coding	cytochrome b-245 alpha chain [Source:VGNC Symbol;Acc:VGNC:50466]
3	35893235	35901155	ENSECAG00000011206	MVD	protein_coding	mevalonate diphosphate decarboxylase [Source:VGNC Symbol;Acc:VGNC:20451]
3	35915990	35921801	ENSECAG00000012131	SNAI3	protein_coding	snail family transcriptional repressor 3 [Source:VGNC Symbol;Acc:VGNC:23372]
3	35931207	35940708	ENSECAG00000012880	RNF166	protein_coding	ring finger protein 166 [Source:VGNC Symbol;Acc:VGNC:22449]
3	35940159	36052594	ENSECAG00000016209	CTU2	protein_coding	cytosolic thiouridylase subunit 2 [Source:VGNC Symbol;Acc:VGNC:16961]
3	35949711	36015387	ENSECAG00000020292	PIEZO1	protein_coding	piezo type mechanosensitive ion channel component 1 [Source:VGNC Symbol;Acc:VGNC:21418]
3	36640217	36640361	ENSECAG00000032330	eca-mir-9074	miRNA	eca-mir-9074 [Source:miRBase;Acc:MI0028247]
3	36652428	36765799	ENSECAG00000018645	SPG7	protein_coding	SPG7 matrix AAA peptidase subunit, paraplegin [Source:VGNC Symbol;Acc:VGNC:51329]
3	36690533	36693080	ENSECAG00000011670	RPL13	protein_coding	ribosomal protein L13 [Source:VGNC Symbol;Acc:VGNC:22522]
3	36691118	36691198	ENSECAG00000025320	SNORD68	snoRNA	small nucleolar RNA, C/D box 68 [Source:HGNC Symbol;Acc:HGNC:32729]
3	36704238	36720241	ENSECAG00000020272	CPNE7	protein_coding	copine 7 [Source:VGNC Symbol;Acc:VGNC:16827]
3	36744927	36764947	ENSECAG00000022966	DPEP1	protein_coding	dipeptidase 1 [Source:VGNC Symbol;Acc:VGNC:49047]
3	36769405	36777049	ENSECAG00000033210	CHMP1A	protein_coding	charged multivesicular body protein 1A [Source:HGNC Symbol;Acc:HGNC:8740]
3	36777286	36786652	ENSECAG00000000880	SPATA33	protein_coding	spermatogenesis associated 33 [Source:HGNC Symbol;Acc:HGNC:26463]
3	37274449	37275408	ENSECAG00000005131		protein_coding
3	37324205	37334950	ENSECAG00000035883		protein_coding
3	37409182	37494360	ENSECAG00000024558	CENPE	protein_coding	centromere protein E [Source:HGNC Symbol;Acc:HGNC:1856]
3	80100661	80154580	ENSECAG00000014019	CHIC2	protein_coding	cysteine rich hydrophobic domain 2 [Source:VGNC Symbol;Acc:VGNC:16499]
3	80376954	80595721	ENSECAG00000017017	LNX1	lncRNA	ligand of numb-protein X 1 [Source:VGNC Symbol;Acc:VGNC:49481]
3	40791420	40801123	ENSECAG00000039123		protein_coding
3	40811043	40813172	ENSECAG00000042428		protein_coding
3	40828625	40844896	ENSECAG00000019267		protein_coding
3	393883	455203	ENSECAG00000009636	DNAJA2	protein_coding	DnaJ heat shock protein family (Hsp40) member A2 [Source:VGNC Symbol;Acc:VGNC:49044]
3	449910	453423	ENSECAG00000038657		protein_coding
3	40893943	40910655	ENSECAG00000032134		protein_coding
3	40917381	40935835	ENSECAG00000036418		protein_coding
3	40980295	40997129	ENSECAG00000015328		protein_coding
3	41033528	41051877	ENSECAG00000032577		protein_coding
3	82487963	82673155	ENSECAG00000024389	TEC	protein_coding	tec protein tyrosine kinase [Source:VGNC Symbol;Acc:VGNC:23982]
3	41058916	41075564	ENSECAG00000033181		protein_coding
3	41087713	41098778	ENSECAG00000038523	ADH5	protein_coding	alcohol dehydrogenase 5 (class III), chi polypeptide [Source:HGNC Symbol;Acc:HGNC:253]
3	41108078	41169268	ENSECAG00000017967	METAP1	protein_coding	methionyl aminopeptidase 1 [Source:HGNC Symbol;Acc:HGNC:15789]
3	83214284	83565815	ENSECAG00000022268	GABRB1	protein_coding	gamma-aminobutyric acid type A receptor subunit beta1 [Source:VGNC Symbol;Acc:VGNC:51191]
3	83598408	83806478	ENSECAG00000023424	GABRA4	protein_coding	gamma-aminobutyric acid type A receptor subunit alpha4 [Source:VGNC Symbol;Acc:VGNC:18194]
3	43471988	43475398	ENSECAG00000037377		lncRNA
3	43695005	43705435	ENSECAG00000037440		lncRNA
3	45613240	47542119	ENSECAG00000022031	GRID2	protein_coding	glutamate ionotropic receptor delta type subunit 2 [Source:VGNC Symbol;Acc:VGNC:18583]
3	48126275	49339804	ENSECAG00000011463	CCSER1	protein_coding	coiled-coil serine rich protein 1 [Source:VGNC Symbol;Acc:VGNC:58443]
3	8597067	8677418	ENSECAG00000041124		protein_coding
3	8642832	9023060	ENSECAG00000039827		protein_coding
3	8642832	8701262	ENSECAG00000042377		protein_coding
3	8648714	8655377	ENSECAG00000009369		protein_coding
3	8786981	9076118	ENSECAG00000010588	CES5A	protein_coding	carboxylesterase 5A [Source:VGNC Symbol;Acc:VGNC:58146]
3	9718547	9719867	ENSECAG00000043812		protein_coding
3	9729173	9730105	ENSECAG00000034550		protein_coding
3	52612984	52613170	ENSECAG00000042038		pseudogene
3	17529044	17538720	ENSECAG00000036110		lncRNA
3	57213086	57237716	ENSECAG00000014379	BMP3	protein_coding	bone morphotic protein 3 [Source:VGNC Symbol;Acc:VGNC:51143]
3	57980087	57987313	ENSECAG00000017778	PRDM8	protein_coding	PR/SET domain 8 [Source:HGNC Symbol;Acc:HGNC:13993]
3	57996440	57999824	ENSECAG00000032411		lncRNA
3	58030850	58034743	ENSECAG00000002184		protein_coding
3	58091276	58227512	ENSECAG00000017827	ANTXR2	protein_coding	ANTXR cell adhesion molecule 2 [Source:VGNC Symbol;Acc:VGNC:15359]
3	21659218	21922101	ENSECAG00000022984	ZFHX3	protein_coding	zinc finger homeobox 3 [Source:VGNC Symbol;Acc:VGNC:25215]
3	114310922	114343681	ENSECAG00000010393	OTOP1	protein_coding	otopetrin 1 [Source:VGNC Symbol;Acc:VGNC:21083]
3	114344022	114345761	ENSECAG00000038240		lncRNA
3	114355516	114363507	ENSECAG00000012014	TMEM128	protein_coding	transmembrane protein 128 [Source:VGNC Symbol;Acc:VGNC:24191]
3	23963204	24019101	ENSECAG00000017635		protein_coding
3	114377286	114391894	ENSECAG00000012794	LYAR	protein_coding	Ly1 antibody reactive [Source:VGNC Symbol;Acc:VGNC:19849]
3	114396066	114396208	ENSECAG00000040552	eca-mir-9077	miRNA	eca-mir-9077 [Source:miRBase;Acc:MI0028250]
3	114404286	114423831	ENSECAG00000013694	ZBTB49	protein_coding	zinc finger and BTB domain containing 49 [Source:VGNC Symbol;Acc:VGNC:51347]
3	114503514	114630803	ENSECAG00000015983	STX18	protein_coding	syntaxin 18 [Source:VGNC Symbol;Acc:VGNC:23727]
3	23999829	24002314	ENSECAG00000033685		protein_coding
3	24023718	24044622	ENSECAG00000008561	AARS1	protein_coding	alanyl-tRNA synthetase 1 [Source:VGNC Symbol;Acc:VGNC:14891]
3	24046271	24047089	ENSECAG00000039860	EXOSC6	protein_coding	exosome component 6 [Source:HGNC Symbol;Acc:HGNC:19055]
3	24050562	24055763	ENSECAG00000039916		lncRNA
3	24066153	24080272	ENSECAG00000012835		protein_coding
3	24102879	24134354	ENSECAG00000023598	PDPR	protein_coding	pyruvate dehydrogenase phosphatase regulatory subunit [Source:VGNC Symbol;Acc:VGNC:21279]
3	117685333	117754148	ENSECAG00000020879	SH3TC1	protein_coding	SH3 domain and tetratricopeptide repeats 1 [Source:VGNC Symbol;Acc:VGNC:22949]
3	117767023	117803782	ENSECAG00000000727	HTRA3	protein_coding	HtrA serine peptidase 3 [Source:VGNC Symbol;Acc:VGNC:18912]
3	117845910	117893280	ENSECAG00000008588	ACOX3	protein_coding	acyl-CoA oxidase 3, pristanoyl [Source:VGNC Symbol;Acc:VGNC:14995]
3	67367454	67390014	ENSECAG00000040845		protein_coding
3	67824146	67918805	ENSECAG00000020628		protein_coding
3	68241838	68254132	ENSECAG00000018165		protein_coding
3	119041023	119175385	ENSECAG00000018979	GRK4	protein_coding	G protein-coupled receptor kinase 4 [Source:VGNC Symbol;Acc:VGNC:18596]
3	119175406	119203464	ENSECAG00000023951	NOP14	protein_coding	NOP14 nucleolar protein [Source:VGNC Symbol;Acc:VGNC:20806]
3	119205400	119210054	ENSECAG00000010491	MFSD10	protein_coding	major facilitator superfamily domain containing 10 [Source:VGNC Symbol;Acc:VGNC:20147]
3	119212379	119258871	ENSECAG00000013136	ADD1	protein_coding	adducin 1 [Source:VGNC Symbol;Acc:VGNC:15096]
3	119601012	119619367	ENSECAG00000024877	RNF4	protein_coding	ring finger protein 4 [Source:VGNC Symbol;Acc:VGNC:51305]
3	119638473	119677856	ENSECAG00000029686	CFAP99	protein_coding	cilia and flagella associated protein 99 [Source:HGNC Symbol;Acc:HGNC:51180]
3	119686551	119805645	ENSECAG00000024955	ZFYVE28	protein_coding	zinc finger FYVE-type containing 28 [Source:VGNC Symbol;Acc:VGNC:51348]
3	70757826	71114534	ENSECAG00000000530	EPHA5	protein_coding	EPH receptor A5 [Source:VGNC Symbol;Acc:VGNC:17619]
3	119836720	119847466	ENSECAG00000004593	HAUS3	protein_coding	HAUS augmin like complex subunit 3 [Source:VGNC Symbol;Acc:VGNC:18699]
3	119849175	120010810	ENSECAG00000007802	POLN	protein_coding	DNA polymerase nu [Source:VGNC Symbol;Acc:VGNC:21666]
3	71464470	71502205	ENSECAG00000036627		lncRNA
3	75608420	75650937	ENSECAG00000036298		lncRNA
3	121230270	121264330	ENSECAG00000017337	PDE6B	protein_coding	phosphodiesterase 6B [Source:VGNC Symbol;Acc:VGNC:21249]
3	121276911	121278041	ENSECAG00000042568		pseudogene
3	121295216	121345770	ENSECAG00000008635	PIGG	protein_coding	phosphatidylinositol glycan anchor biosynthesis class G [Source:VGNC Symbol;Acc:VGNC:21423]
3	78143227	78176000	ENSECAG00000023644	PPAT	protein_coding	phosphoribosyl pyrophosphate amidotransferase [Source:VGNC Symbol;Acc:VGNC:21719]
3	78163480	78163899	ENSECAG00000001025		protein_coding
3	78174953	78354440	ENSECAG00000013781	CRACD	protein_coding	capping protein inhibiting regulator of actin dynamics [Source:HGNC Symbol;Acc:HGNC:29219]
3	78175001	78216811	ENSECAG00000009502	AASDH	protein_coding	aminoadipate-semialdehyde dehydrogenase [Source:VGNC Symbol;Acc:VGNC:14893]
30	4821686	4824624	ENSECAG00000029684		lncRNA
30	6650604	6972559	ENSECAG00000017881	CDC42BPA	protein_coding	CDC42 binding protein kinase alpha [Source:VGNC Symbol;Acc:VGNC:16296]
30	6976141	6998109	ENSECAG00000019955	COQ8A	protein_coding	coenzyme Q8A [Source:VGNC Symbol;Acc:VGNC:59243]
30	9185335	9226533	ENSECAG00000020139	WDR26	protein_coding	WD repeat domain 26 [Source:VGNC Symbol;Acc:VGNC:24987]
30	9556802	9613581	ENSECAG00000005927	TP53BP2	protein_coding	tumor protein p53 binding protein 2 [Source:VGNC Symbol;Acc:VGNC:24419]
30	10199732	10402422	ENSECAG00000014440	DISP1	protein_coding	dispatched RND transporter family member 1 [Source:VGNC Symbol;Acc:VGNC:17197]
30	12874490	12920628	ENSECAG00000012339		protein_coding
30	12960567	13031514	ENSECAG00000000700	EPRS1	protein_coding	glutamyl-prolyl-tRNA synthetase 1 [Source:VGNC Symbol;Acc:VGNC:17635]
30	12978678	12978810	ENSECAG00000028419	eca-mir-1379	miRNA	eca-mir-1379 [Source:miRBase;Acc:MI0028305]
30	16609746	17354971	ENSECAG00000012753	USH2A	protein_coding	usherin [Source:VGNC Symbol;Acc:VGNC:24827]
30	19931999	20305298	ENSECAG00000019926	BRINP3	protein_coding	BMP/retinoic acid inducible neural specific 3 [Source:VGNC Symbol;Acc:VGNC:15893]
30	21532508	21611017	ENSECAG00000037321		lncRNA
30	21656076	21692851	ENSECAG00000000360	RGS18	protein_coding	regulator of G protein signaling 18 [Source:VGNC Symbol;Acc:VGNC:22346]
30	25993549	26010612	ENSECAG00000006816		protein_coding
30	26076157	26082987	ENSECAG00000029935		protein_coding
30	26115054	26170947	ENSECAG00000030731		protein_coding
30	26190396	26239696	ENSECAG00000020645	ASPM	protein_coding	assembly factor for spindle microtubules [Source:VGNC Symbol;Acc:VGNC:15590]
30	26550268	26783065	ENSECAG00000020404	DENND1B	protein_coding	DENN domain containing 1B [Source:VGNC Symbol;Acc:VGNC:84738]
30	27813449	28079940	ENSECAG00000034220		lncRNA
30	29054142	29105801	ENSECAG00000024694	KIF14	protein_coding	kinesin family member 14 [Source:VGNC Symbol;Acc:VGNC:19394]
30	29905527	30124254	ENSECAG00000015493	NAV1	protein_coding	neuron navigator 1 [Source:VGNC Symbol;Acc:VGNC:20567]
30	31336367	31369629	ENSECAG00000039425		lncRNA
30	31388210	31388340	ENSECAG00000026418		snoRNA
31	15937074	16122003	ENSECAG00000001166	MTHFD1L	protein_coding	methylenetetrahydrofolate dehydrogenase (NADP+ dependent) 1 like [Source:VGNC Symbol;Acc:VGNC:55402]
31	16000533	16001140	ENSECAG00000042994		pseudogene
31	16134675	16296318	ENSECAG00000007095	PLEKHG1	protein_coding	pleckstrin homology and RhoGEF domain containing G1 [Source:VGNC Symbol;Acc:VGNC:21566]
31	19926043	20297372	ENSECAG00000023691	GRM1	protein_coding	glutamate metabotropic receptor 1 [Source:VGNC Symbol;Acc:VGNC:18599]
31	20561960	20645918	ENSECAG00000017721	EPM2A	protein_coding	EPM2A glucan phosphatase, laforin [Source:HGNC Symbol;Acc:HGNC:3413]
31	24574842	24592208	ENSECAG00000040690		lncRNA
31	24596475	24649514	ENSECAG00000041816		lncRNA
31	25871937	25914546	ENSECAG00000009959	HECA	protein_coding	hdc homolog, cell cycle regulator [Source:VGNC Symbol;Acc:VGNC:18734]
31	25980011	25991952	ENSECAG00000029003		protein_coding
31	183825	191095	ENSECAG00000043508		lncRNA
31	195521	196447	ENSECAG00000004976	OR6F1	protein_coding	olfactory receptor family 6 subfamily F member 1 [Source:HGNC Symbol;Acc:HGNC:15027]
31	242943	243887	ENSECAG00000004110		protein_coding
31	260338	261282	ENSECAG00000001762		protein_coding
31	279045	280007	ENSECAG00000001070		protein_coding
31	290427	291365	ENSECAG00000034921	OR2L5JP	pseudogene	olfactory receptor family 2 subfamily L member 5J, pseudo [Source:VGNC Symbol;Acc:VGNC:105116]
31	318222	319160	ENSECAG00000020414		protein_coding
31	331935	332543	ENSECAG00000005809		protein_coding
31	341220	342188	ENSECAG00000005521		protein_coding
31	575983	584009	ENSECAG00000014357	DLL1	protein_coding	delta like canonical Notch ligand 1 [Source:VGNC Symbol;Acc:VGNC:58985]
31	616437	618162	ENSECAG00000032812		lncRNA
31	713803	717094	ENSECAG00000038052		lncRNA
31	736581	737944	ENSECAG00000040918		lncRNA
31	4706822	4715435	ENSECAG00000037161		lncRNA
31	6434523	7638307	ENSECAG00000004645	PRKN	protein_coding	parkin RBR E3 ubiquitin protein ligase [Source:HGNC Symbol;Acc:HGNC:8607]
31	14543551	14551688	ENSECAG00000013586	VIP	protein_coding	vasoactive intestinal peptide [Source:VGNC Symbol;Acc:VGNC:24906]
4	79868186	79911979	ENSECAG00000024782	HYAL4	protein_coding	hyaluronidase 4 [Source:VGNC Symbol;Acc:VGNC:56029]
4	79900810	79920021	ENSECAG00000006212	SPAM1	protein_coding	sperm adhesion molecule 1 [Source:HGNC Symbol;Acc:HGNC:11217]
4	84112934	84131386	ENSECAG00000004904	SMO	protein_coding	smoothened, frizzled class receptor [Source:VGNC Symbol;Acc:VGNC:23350]
4	84138329	84303591	ENSECAG00000014138	AHCYL2	protein_coding	adenosylhomocysteinase like 2 [Source:VGNC Symbol;Acc:VGNC:15179]
4	86214035	86263848	ENSECAG00000034202		lncRNA
4	87471964	88207600	ENSECAG00000004434	EXOC4	protein_coding	exocyst complex component 4 [Source:VGNC Symbol;Acc:VGNC:17723]
4	23218437	23343640	ENSECAG00000037909		lncRNA
4	89233830	89390742	ENSECAG00000017681		protein_coding
4	26307538	26311011	ENSECAG00000033214		lncRNA
4	26441460	26512564	ENSECAG00000011223	HGF	protein_coding	hepatocyte growth factor [Source:VGNC Symbol;Acc:VGNC:18769]
4	28067672	28317640	ENSECAG00000007183	SEMA3E	protein_coding	semaphorin 3E [Source:VGNC Symbol;Acc:VGNC:22811]
4	93374404	93460444	ENSECAG00000002716	KDM7A	protein_coding	lysine demethylase 7A [Source:VGNC Symbol;Acc:VGNC:19342]
4	94090925	94421996	ENSECAG00000014200	TMEM178B	protein_coding	transmembrane protein 178B [Source:HGNC Symbol;Acc:HGNC:44112]
4	94146791	94149386	ENSECAG00000029769		protein_coding
4	33542058	33638346	ENSECAG00000034605		lncRNA
4	35691797	35698458	ENSECAG00000018128	MTERF1	protein_coding	mitochondrial transcription termination factor 1 [Source:HGNC Symbol;Acc:HGNC:21463]
4	35709882	35901927	ENSECAG00000020181	AKAP9	protein_coding	A-kinase anchoring protein 9 [Source:VGNC Symbol;Acc:VGNC:15209]
4	96828390	96829331	ENSECAG00000028477		protein_coding
4	96832689	96865951	ENSECAG00000037458		lncRNA
4	97139873	97140826	ENSECAG00000035968		protein_coding
4	97155571	97156506	ENSECAG00000038382		protein_coding
4	97170236	97171580	ENSECAG00000031978		protein_coding
4	97184992	97185927	ENSECAG00000005534	OR6B1	protein_coding	olfactory receptor family 6 subfamily B member 1 [Source:VGNC Symbol;Acc:VGNC:54836]
4	97294443	97295375	ENSECAG00000036333		protein_coding
4	98960861	98962140	ENSECAG00000038851		lncRNA
4	98962186	101117420	ENSECAG00000008838	CNTNAP2	protein_coding	contactin associated protein 2 [Source:VGNC Symbol;Acc:VGNC:16701]
4	102254676	102269849	ENSECAG00000018802	GIMAP8	protein_coding	GTPase, IMAP family member 8 [Source:VGNC Symbol;Acc:VGNC:57167]
4	102297247	102405902	ENSECAG00000030155		protein_coding
4	102315096	102316250	ENSECAG00000039848	GIMAP7	protein_coding	GTPase, IMAP family member 7 [Source:HGNC Symbol;Acc:HGNC:22404]
4	102346901	102352462	ENSECAG00000039479		protein_coding
4	102371264	102372900	ENSECAG00000037840		protein_coding
4	102381451	102519828	ENSECAG00000018931		protein_coding
4	102382070	102384585	ENSECAG00000019232		protein_coding
4	102389764	102393792	ENSECAG00000007663		protein_coding
4	102401624	102405113	ENSECAG00000028822		protein_coding
4	102415097	102417370	ENSECAG00000007598		protein_coding
4	102449632	102456598	ENSECAG00000003981	GIMAP6	protein_coding	GTPase, IMAP family member 6 [Source:VGNC Symbol;Acc:VGNC:18340]
4	102470359	102500203	ENSECAG00000007681		protein_coding
4	42161429	42437980	ENSECAG00000037686	NXPH1	protein_coding	neurexophilin 1 [Source:HGNC Symbol;Acc:HGNC:20693]
4	102903031	102917843	ENSECAG00000009491	IQCA1L	protein_coding	IQ motif containing with AAA domain 1 like [Source:VGNC Symbol;Acc:VGNC:19112]
4	102920079	102938832	ENSECAG00000011102	ABCF2	protein_coding	ATP binding cassette subfamily F member 2 [Source:VGNC Symbol;Acc:VGNC:14928]
4	102945529	102952012	ENSECAG00000015899	CHPF2	protein_coding	chondroitin polymerizing factor 2 [Source:HGNC Symbol;Acc:HGNC:29270]
4	102950767	102950850	ENSECAG00000026454	eca-mir-671	miRNA	eca-mir-671 [Source:miRBase;Acc:MI0012701]
4	102951411	102982553	ENSECAG00000017544	SMARCD3	protein_coding	SWI/SNF related, matrix associated, actin dependent regulator of chromatin, subfamily d, member 3 [Source:VGNC Symbol;Acc:VGNC:23327]
4	48356029	48420362	ENSECAG00000010760	MEOX2	protein_coding	mesenchyme homeobox 2 [Source:VGNC Symbol;Acc:VGNC:20106]
4	50192991	50355211	ENSECAG00000021498	SNX13	protein_coding	sorting nexin 13 [Source:VGNC Symbol;Acc:VGNC:23412]
4	50420941	50421897	ENSECAG00000002478	PRPS1L1	protein_coding	phosphoribosyl pyrophosphate synthetase 1 like 1 [Source:HGNC Symbol;Acc:HGNC:9463]
4	50462127	50467221	ENSECAG00000036918		lncRNA
4	50480022	50480885	ENSECAG00000018100		protein_coding
4	50536065	51370586	ENSECAG00000018816	HDAC9	protein_coding	histone deacetylase 9 [Source:VGNC Symbol;Acc:VGNC:57169]
4	52824246	52936968	ENSECAG00000011338	ABCB5	protein_coding	ATP binding cassette subfamily B member 5 [Source:VGNC Symbol;Acc:VGNC:14910]
4	52943797	52957870	ENSECAG00000040341		lncRNA
4	3229069	3317908	ENSECAG00000008693	PTPN12	protein_coding	protein tyrosine phosphatase non-receptor type 12 [Source:VGNC Symbol;Acc:VGNC:22012]
4	63185511	63225750	ENSECAG00000000404	FKBP9	protein_coding	FKBP prolyl isomerase 9 [Source:VGNC Symbol;Acc:VGNC:18056]
4	63233345	63284331	ENSECAG00000011777	NT5C3A	protein_coding	5'-nucleotidase, cytosolic IIIA [Source:VGNC Symbol;Acc:VGNC:20914]
4	65135848	65186263	ENSECAG00000018182	TBX20	protein_coding	T-box transcription factor 20 [Source:VGNC Symbol;Acc:VGNC:23932]
4	68845387	68852315	ENSECAG00000032960		lncRNA
4	7193004	7536332	ENSECAG00000010009	COG5	protein_coding	component of oligomeric golgi complex 5 [Source:VGNC Symbol;Acc:VGNC:16716]
4	7444742	7446043	ENSECAG00000013670	GPR22	protein_coding	G protein-coupled receptor 22 [Source:VGNC Symbol;Acc:VGNC:18536]
4	8906649	8982021	ENSECAG00000040015		protein_coding
4	8996933	8997916	ENSECAG00000043325		protein_coding
4	9015623	9015967	ENSECAG00000033993		TR_C_gene
4	9112441	9131334	ENSECAG00000038063		protein_coding
4	9145582	9213414	ENSECAG00000037799		protein_coding
4	9186680	9187024	ENSECAG00000037339		TR_C_gene
4	9605589	9624946	ENSECAG00000037575		protein_coding
4	9642300	9645418	ENSECAG00000042774		protein_coding
4	9697854	9698198	ENSECAG00000036132		TR_C_gene
5	1370915	1542206	ENSECAG00000011985	NFASC	protein_coding	neurofascin [Source:VGNC Symbol;Acc:VGNC:20701]
5	56290180	56297746	ENSECAG00000036988		lncRNA
5	56316221	56321261	ENSECAG00000033660		lncRNA
5	57163690	57167234	ENSECAG00000003427	PRMT6	protein_coding	protein arginine methyltransferase 6 [Source:VGNC Symbol;Acc:VGNC:21863]
5	57183612	57205505	ENSECAG00000038150		lncRNA
5	34298110	34298891	ENSECAG00000007862	APCS	protein_coding	amyloid P component, serum [Source:VGNC Symbol;Acc:VGNC:15402]
5	34300769	34303447	ENSECAG00000042531		protein_coding
5	3876983	4039985	ENSECAG00000009395	POU2F1	protein_coding	POU class 2 homeobox 1 [Source:VGNC Symbol;Acc:VGNC:21708]
5	4055666	4127644	ENSECAG00000020158	CD247	protein_coding	CD247 molecule [Source:VGNC Symbol;Acc:VGNC:16254]
5	36542303	37113078	ENSECAG00000015405		protein_coding
5	71755885	71854813	ENSECAG00000012791	GBP6	protein_coding	guanylate binding protein family member 6 [Source:HGNC Symbol;Acc:HGNC:25395]
5	71901233	72160090	ENSECAG00000021220	GBP5	protein_coding	guanylate binding protein 5 [Source:NCBI gene (formerly Entrezgene);Acc:100052023]
5	71996403	72073783	ENSECAG00000028459		protein_coding
5	72060193	72068617	ENSECAG00000032271		protein_coding
5	72651252	72871507	ENSECAG00000033977		lncRNA
5	74242699	74380530	ENSECAG00000035060		protein_coding
5	74321767	74331809	ENSECAG00000018462		protein_coding
5	74376696	74492715	ENSECAG00000020901	CLCA2	protein_coding	chloride channel accessory 2 [Source:VGNC Symbol;Acc:VGNC:16572]
5	9808466	10453047	ENSECAG00000012380	RABGAP1L	protein_coding	RAB GTPase activating protein 1 like [Source:VGNC Symbol;Acc:VGNC:58229]
5	74509663	74543571	ENSECAG00000022058	ODF2L	protein_coding	outer dense fiber of sperm tails 2 like [Source:VGNC Symbol;Acc:VGNC:21009]
5	76422077	76551217	ENSECAG00000022585	PRKACB	protein_coding	protein kinase cAMP-activated catalytic subunit beta [Source:VGNC Symbol;Acc:VGNC:21838]
5	76610193	76739716	ENSECAG00000024674	TTLL7	protein_coding	tubulin tyrosine ligase like 7 [Source:VGNC Symbol;Acc:VGNC:24649]
5	13724519	13839979	ENSECAG00000006011	RALGPS2	protein_coding	Ral GEF with PH domain and SH3 binding motif 2 [Source:VGNC Symbol;Acc:VGNC:22165]
5	13780957	13802499	ENSECAG00000010939	ANGPTL1	protein_coding	angiopoietin like 1 [Source:VGNC Symbol;Acc:VGNC:15300]
5	42599167	42602954	ENSECAG00000024774	RFX5	protein_coding	regulatory factor X5 [Source:VGNC Symbol;Acc:VGNC:22329]
5	42610628	42636850	ENSECAG00000024994	PI4KB	protein_coding	phosphatidylinositol 4-kinase beta [Source:VGNC Symbol;Acc:VGNC:21409]
5	42887065	42922575	ENSECAG00000023954	SETDB1	protein_coding	SET domain bifurcated histone lysine methyltransferase 1 [Source:VGNC Symbol;Acc:VGNC:22879]
5	42930406	42930573	ENSECAG00000040906	CTXND2	protein_coding	cortexin domain containing 2 [Source:HGNC Symbol;Acc:HGNC:53440]
5	42952526	43013265	ENSECAG00000009602	ARNT	protein_coding	aryl hydrocarbon receptor nuclear translocator [Source:VGNC Symbol;Acc:VGNC:50801]
5	43018097	43027482	ENSECAG00000019087	CTSK	protein_coding	cathepsin K [Source:VGNC Symbol;Acc:VGNC:16953]
5	43048602	43066541	ENSECAG00000022438	CTSS	protein_coding	cathepsin S [Source:VGNC Symbol;Acc:VGNC:16955]
5	43080704	43097174	ENSECAG00000011731	HORMAD1	protein_coding	HORMA domain containing 1 [Source:VGNC Symbol;Acc:VGNC:50842]
5	43100965	43141568	ENSECAG00000016587	GOLPH3L	protein_coding	golgi phosphoprotein 3 like [Source:VGNC Symbol;Acc:VGNC:18459]
5	43456917	43468645	ENSECAG00000008718	ANP32E	protein_coding	acidic nuclear phosphoprotein 32 family member E [Source:VGNC Symbol;Acc:VGNC:15356]
5	17098562	17133577	ENSECAG00000000650	NPL	protein_coding	N-acetylneuraminate pyruvate lyase [Source:VGNC Symbol;Acc:VGNC:58673]
5	17153838	17198938	ENSECAG00000011933	DHX9	protein_coding	DExH-box helicase 9 [Source:HGNC Symbol;Acc:HGNC:2750]
5	44276988	44277136	ENSECAG00000027465	U1	snRNA	U1 spliceosomal RNA [Source:RFAM;Acc:RF00003]
5	44309855	44311379	ENSECAG00000029049		lncRNA
5	44311342	44311505	ENSECAG00000031369	U1	snRNA	U1 spliceosomal RNA [Source:RFAM;Acc:RF00003]
5	44352527	44352675	ENSECAG00000043700	U1	snRNA	U1 spliceosomal RNA [Source:RFAM;Acc:RF00003]
5	91061840	91119716	ENSECAG00000020475	MIER1	protein_coding	MIER1 transcriptional regulator [Source:VGNC Symbol;Acc:VGNC:20181]
5	91119640	91206340	ENSECAG00000023875	DNAI4	protein_coding	dynein axonemal intermediate chain 4 [Source:VGNC Symbol;Acc:VGNC:25019]
5	91214554	91216928	ENSECAG00000024174	INSL5	protein_coding	insulin like 5 [Source:VGNC Symbol;Acc:VGNC:19082]
5	45469346	45498847	ENSECAG00000036385		lncRNA
5	91235224	91257683	ENSECAG00000000808	DYNLT5	protein_coding	dynein light chain Tctex-type family member 5 [Source:VGNC Symbol;Acc:VGNC:50894]
5	45736983	45739775	ENSECAG00000031320		protein_coding
5	19106404	19143173	ENSECAG00000020999	TRMT1L	protein_coding	tRNA methyltransferase 1 like [Source:VGNC Symbol;Acc:VGNC:24539]
5	19153111	19244559	ENSECAG00000012085	SWT1	protein_coding	SWT1 RNA endoribonuclease homolog [Source:VGNC Symbol;Acc:VGNC:23788]
5	19619195	20054835	ENSECAG00000007173	HMCN1	protein_coding	hemicentin 1 [Source:VGNC Symbol;Acc:VGNC:18801]
5	94634741	94838913	ENSECAG00000009061	DOCK7	protein_coding	dedicator of cytokinesis 7 [Source:HGNC Symbol;Acc:HGNC:19190]
5	50382324	50510696	ENSECAG00000013010	SYCP1	protein_coding	synaptonemal complex protein 1 [Source:VGNC Symbol;Acc:VGNC:50889]
5	94713748	94721764	ENSECAG00000008457	ANGPTL3	protein_coding	angiopoietin like 3 [Source:VGNC Symbol;Acc:VGNC:15302]
5	96209189	96214508	ENSECAG00000038664		lncRNA
5	27113171	27303349	ENSECAG00000001716	PLXNA2	protein_coding	plexin A2 [Source:VGNC Symbol;Acc:VGNC:21601]
5	96683899	96754417	ENSECAG00000026838	C5H1orf87	protein_coding	chromosome 5 C1orf87 homolog [Source:VGNC Symbol;Acc:VGNC:59240]
5	53683358	53701682	ENSECAG00000002508	DENND2D	protein_coding	DENN domain containing 2D [Source:VGNC Symbol;Acc:VGNC:17122]
5	53703981	53736776	ENSECAG00000009032	CEPT1	protein_coding	choline/ethanolamine phosphotransferase 1 [Source:VGNC Symbol;Acc:VGNC:16434]
5	54177901	54179927	ENSECAG00000020937	KCNA3	protein_coding	potassium voltage-gated channel subfamily A member 3 [Source:HGNC Symbol;Acc:HGNC:6221]
5	54208987	54216017	ENSECAG00000032421		lncRNA
5	54247659	54249158	ENSECAG00000003066	KCNA2	protein_coding	potassium voltage-gated channel subfamily A member 2 [Source:VGNC Symbol;Acc:VGNC:19261]
5	54331319	54332854	ENSECAG00000003088	KCNA10	protein_coding	potassium voltage-gated channel subfamily A member 10 [Source:VGNC Symbol;Acc:VGNC:58666]
5	31436334	31492630	ENSECAG00000036612		protein_coding
5	31914149	32129781	ENSECAG00000016098	NOS1AP	protein_coding	nitric oxide synthase 1 adaptor protein [Source:HGNC Symbol;Acc:HGNC:16859]
5	32611407	32735125	ENSECAG00000013060		protein_coding
5	33099429	33105682	ENSECAG00000012802		protein_coding
5	33136521	33151874	ENSECAG00000033757		protein_coding
5	33167351	33181046	ENSECAG00000043141		lncRNA
5	34272139	34276260	ENSECAG00000000403		protein_coding
6	45005844	45057522	ENSECAG00000020777	LMO3	protein_coding	LIM domain only 3 [Source:VGNC Symbol;Acc:VGNC:56577]
6	49566571	49635186	ENSECAG00000007231	ETNK1	protein_coding	ethanolamine kinase 1 [Source:VGNC Symbol;Acc:VGNC:17699]
6	74295018	74295953	ENSECAG00000027816	OR6C63	protein_coding	olfactory receptor family 6 subfamily C member 63 [Source:VGNC Symbol;Acc:VGNC:105733]
6	75181243	75345047	ENSECAG00000015297		protein_coding
6	75215001	75378077	ENSECAG00000016761	HSD17B6	protein_coding	hydroxysteroid 17-beta dehydrogenase 6 [Source:VGNC Symbol;Acc:VGNC:56565]
6	75579037	75594411	ENSECAG00000028933		protein_coding
6	18441904	18569783	ENSECAG00000001583	ARMC9	protein_coding	armadillo repeat containing 9 [Source:VGNC Symbol;Acc:VGNC:15534]
6	59726246	59770571	ENSECAG00000029674		protein_coding
6	59787021	59792367	ENSECAG00000027797		protein_coding
6	59803138	59819680	ENSECAG00000042343		lncRNA
6	64771623	64932295	ENSECAG00000019032	ARID2	protein_coding	AT-rich interaction domain 2 [Source:VGNC Symbol;Acc:VGNC:15500]
6	82816951	82847084	ENSECAG00000006721		protein_coding
6	66975183	66976112	ENSECAG00000033507	OR8S8	protein_coding	olfactory receptor family 8 subfamily S member 8 [Source:VGNC Symbol;Acc:VGNC:105953]
6	66989732	66990667	ENSECAG00000037542	OR8T9	protein_coding	olfactory receptor family 8 subfamily T member 9 [Source:NCBI gene (formerly Entrezgene);Acc:100057462]
6	26073588	26074688	ENSECAG00000037720		lncRNA
6	26084463	26090008	ENSECAG00000013785		protein_coding
6	26227614	26238320	ENSECAG00000008006	AGXT	protein_coding	alanine--glyoxylate and serine--pyruvate aminotransferase [Source:VGNC Symbol;Acc:VGNC:15176]
6	86110694	86379000	ENSECAG00000013864	CNOT2	protein_coding	CCR4-NOT transcription complex subunit 2 [Source:VGNC Symbol;Acc:VGNC:16676]
6	28910909	28975065	ENSECAG00000011574	HDHD5	protein_coding	haloacid dehalogenase like hydrolase domain containing 5 [Source:VGNC Symbol;Acc:VGNC:18723]
6	70356464	70517788	ENSECAG00000039058	KRT6C	protein_coding	keratin 6C [Source:NCBI gene (formerly Entrezgene);Acc:100061525]
6	72906413	72907350	ENSECAG00000041186		pseudogene
6	72925379	72926329	ENSECAG00000004076	OR10A7	protein_coding	olfactory receptor family 10 subfamily A member 7 [Source:VGNC Symbol;Acc:VGNC:54673]
6	72938482	72939453	ENSECAG00000035925	OR6C329	protein_coding	olfactory receptor family 6 subfamily C member 329 [Source:VGNC Symbol;Acc:VGNC:105716]
6	72941481	72942404	ENSECAG00000030470		protein_coding
6	72964044	72965133	ENSECAG00000038423	OR6C1	protein_coding	olfactory receptor family 6 subfamily C member 1 [Source:NCBI gene (formerly Entrezgene);Acc:106783301]
6	72973350	72974283	ENSECAG00000042549	OR6C3NP	pseudogene	olfactory receptor family 6 subfamily C member 3N, pseudo [Source:VGNC Symbol;Acc:VGNC:105729]
6	72987071	72988009	ENSECAG00000031825		protein_coding
6	73008554	73009507	ENSECAG00000040570	OR6C1U	protein_coding	olfactory receptor family 6 subfamily C member 1U [Source:NCBI gene (formerly Entrezgene);Acc:100054816]
6	73020166	73021104	ENSECAG00000028251	OR6C7M	protein_coding	olfactory receptor family 6 subfamily C member 7M [Source:VGNC Symbol;Acc:VGNC:105743]
6	73052861	73053799	ENSECAG00000006061	OR6C65	protein_coding	olfactory receptor family 6 subfamily C member 65 [Source:VGNC Symbol;Acc:VGNC:105734]
6	73068508	73069446	ENSECAG00000030073	OR6C318	protein_coding	olfactory receptor family 6 subfamily C member 318 [Source:VGNC Symbol;Acc:VGNC:105706]
6	73079682	73080623	ENSECAG00000043760	OR6C268BP	pseudogene	olfactory receptor family 6 subfamily C member 268B, pseudo [Source:VGNC Symbol;Acc:VGNC:105702]
6	73146972	73147907	ENSECAG00000030457	OR6C207	protein_coding	olfactory receptor family 6 subfamily C member 207 [Source:VGNC Symbol;Acc:VGNC:105699]
6	73161638	73169078	ENSECAG00000030320	OR6C328	protein_coding	olfactory receptor family 6 subfamily C member 328 [Source:VGNC Symbol;Acc:VGNC:105715]
6	73179413	73180351	ENSECAG00000040066	OR6C2L	protein_coding	olfactory receptor family 6 subfamily C member 2L [Source:NCBI gene (formerly Entrezgene);Acc:100055352]
6	73192728	73193659	ENSECAG00000041342	OR6C345P	pseudogene	olfactory receptor family 6 subfamily C member 345, pseudo [Source:VGNC Symbol;Acc:VGNC:105723]
6	73198960	73199898	ENSECAG00000042941	OR6C2	protein_coding	olfactory receptor family 6 subfamily C member 2 [Source:VGNC Symbol;Acc:VGNC:105696]
6	73219129	73224279	ENSECAG00000037186	OR6C76	protein_coding	olfactory receptor family 6 subfamily C member 76 [Source:HGNC Symbol;Acc:HGNC:31305]
6	73245801	73246757	ENSECAG00000003843		protein_coding
6	73277447	73278382	ENSECAG00000003881	OR6C3	protein_coding	olfactory receptor family 6 subfamily C member 3 [Source:NCBI gene (formerly Entrezgene);Acc:100055600]
6	73287037	73287993	ENSECAG00000034823	OR6C1S	protein_coding	olfactory receptor family 6 subfamily C member 1S [Source:NCBI gene (formerly Entrezgene);Acc:100055645]
6	73295062	73296000	ENSECAG00000003958	OR6C5	protein_coding	olfactory receptor family 6 subfamily C member 5 [Source:NCBI gene (formerly Entrezgene);Acc:100055688]
6	73329432	73330205	ENSECAG00000004062	OR6C331P	protein_coding	olfactory receptor family 6 subfamily C member 331, pseudo [Source:VGNC Symbol;Acc:VGNC:105718]
6	73375939	73376883	ENSECAG00000004088	OR6C6	protein_coding	olfactory receptor family 6 subfamily C member 6 [Source:VGNC Symbol;Acc:VGNC:105732]
6	73392055	73392993	ENSECAG00000004348	OR6C330	protein_coding	olfactory receptor family 6 subfamily C member 330 [Source:VGNC Symbol;Acc:VGNC:105717]
6	73431079	73431654	ENSECAG00000004391		protein_coding
6	73749228	73750199	ENSECAG00000028878	OR6C326	protein_coding	olfactory receptor family 6 subfamily C member 326 [Source:VGNC Symbol;Acc:VGNC:105713]
6	73764335	73765451	ENSECAG00000030333	OR6C325	protein_coding	olfactory receptor family 6 subfamily C member 325 [Source:VGNC Symbol;Acc:VGNC:105712]
6	73786956	73787423	ENSECAG00000005262		protein_coding
6	73800854	73801795	ENSECAG00000029803	OR6C278	protein_coding	olfactory receptor family 6 subfamily C member 278 [Source:VGNC Symbol;Acc:VGNC:105703]
6	73835445	73836416	ENSECAG00000039417	OR6C323	protein_coding	olfactory receptor family 6 subfamily C member 323 [Source:VGNC Symbol;Acc:VGNC:105710]
6	73867060	73867998	ENSECAG00000033212	OR6C317	protein_coding	olfactory receptor family 6 subfamily C member 317 [Source:VGNC Symbol;Acc:VGNC:105705]
6	73888810	73889748	ENSECAG00000005404	OR6C70	protein_coding	olfactory receptor family 6 subfamily C member 70 [Source:VGNC Symbol;Acc:VGNC:105737]
6	73906858	73907796	ENSECAG00000035250	OR6C2K	protein_coding	olfactory receptor family 6 subfamily C member 2K [Source:NCBI gene (formerly Entrezgene);Acc:100057512]
6	73971254	73972198	ENSECAG00000032832	OR6C1V	protein_coding	olfactory receptor family 6 subfamily C member 1V [Source:VGNC Symbol;Acc:VGNC:105693]
6	73989251	74023424	ENSECAG00000041284		lncRNA
6	74045673	74046629	ENSECAG00000038624	OR6C1T	protein_coding	olfactory receptor family 6 subfamily C member 1T [Source:NCBI gene (formerly Entrezgene);Acc:100051018]
6	74074065	74075017	ENSECAG00000010271	OR6C8C	pseudogene	olfactory receptor family 6 subfamily C member 8C [Source:VGNC Symbol;Acc:VGNC:105745]
6	74128673	74155708	ENSECAG00000040190		lncRNA
6	74236450	74237379	ENSECAG00000038991	OR6C4	protein_coding	olfactory receptor family 6 subfamily C member 4 [Source:NCBI gene (formerly Entrezgene);Acc:100058428]
6	74261638	74262567	ENSECAG00000034766	OR2AP1	protein_coding	olfactory receptor family 2 subfamily AP member 1 [Source:HGNC Symbol;Acc:HGNC:15335]
6	74279987	74280916	ENSECAG00000031096	OR6C315	protein_coding	olfactory receptor family 6 subfamily C member 315 [Source:VGNC Symbol;Acc:VGNC:105704]
6	1654079	1672205	ENSECAG00000038066		lncRNA
6	35989472	35994217	ENSECAG00000029799		protein_coding
6	37337950	37390936	ENSECAG00000012299		protein_coding
6	38667888	38759976	ENSECAG00000022764		protein_coding
6	39245925	39276574	ENSECAG00000032570		lncRNA
6	39277251	39347585	ENSECAG00000018937	LY49F	protein_coding	killer cell lectin-like receptor [Source:NCBI gene (formerly Entrezgene);Acc:100033865]
6	8521509	8528191	ENSECAG00000014958	ZFAND2B	protein_coding	zinc finger AN1-type containing 2B [Source:VGNC Symbol;Acc:VGNC:25209]
6	8525140	8531848	ENSECAG00000016378	ABCB6	protein_coding	ATP binding cassette subfamily B member 6 [Source:VGNC Symbol;Acc:VGNC:53553]
6	39405171	39642187	ENSECAG00000036744	LY49C	protein_coding	killer cell lectin-like receptor [Source:NCBI gene (formerly Entrezgene);Acc:100033863]
7	43703357	43717469	ENSECAG00000008023	B3GAT1	protein_coding	beta-1,3-glucuronyltransferase 1 [Source:VGNC Symbol;Acc:VGNC:15728]
7	43794020	43796416	ENSECAG00000022365		protein_coding
7	44817140	44818144	ENSECAG00000041751		lncRNA
7	44987170	44988390	ENSECAG00000043428		lncRNA
7	45424736	45454965	ENSECAG00000021028		protein_coding
7	45449564	45493381	ENSECAG00000037756		protein_coding
7	45475361	45482635	ENSECAG00000024753		protein_coding
7	45533687	45572552	ENSECAG00000010232		protein_coding
7	45545600	45547816	ENSECAG00000030017		protein_coding
7	46000316	46024851	ENSECAG00000021555	ADGRL1	protein_coding	adhesion G protein-coupled receptor L1 [Source:VGNC Symbol;Acc:VGNC:58115]
7	46014117	46014261	ENSECAG00000034211	eca-mir-8994	miRNA	eca-mir-8994 [Source:miRBase;Acc:MI0028152]
7	46018637	46018900	ENSECAG00000029188		protein_coding
7	46038792	46045852	ENSECAG00000015967	ASF1B	protein_coding	anti-silencing function 1B histone chaperone [Source:VGNC Symbol;Acc:VGNC:55793]
7	46046577	46046715	ENSECAG00000034243	eca-mir-8997	miRNA	eca-mir-8997 [Source:miRBase;Acc:MI0028155]
7	46048251	46065141	ENSECAG00000016874	PRKACA	protein_coding	protein kinase cAMP-activated catalytic subunit alpha [Source:VGNC Symbol;Acc:VGNC:49525]
7	46066194	46069299	ENSECAG00000026959		protein_coding
7	46070445	46073144	ENSECAG00000008641	C7H19orf67	protein_coding	chromosome 7 C19orf67 homolog [Source:VGNC Symbol;Acc:VGNC:58134]
7	46076786	46078210	ENSECAG00000035018	MISP3	protein_coding	MISP family member 3 [Source:HGNC Symbol;Acc:HGNC:26963]
7	46085301	46090518	ENSECAG00000030644	PALM3	protein_coding	paralemmin 3 [Source:HGNC Symbol;Acc:HGNC:33274]
7	46090902	46104352	ENSECAG00000011964	IL27RA	protein_coding	interleukin 27 receptor subunit alpha [Source:VGNC Symbol;Acc:VGNC:19025]
7	46105165	46106720	ENSECAG00000014897	RLN3	protein_coding	relaxin 3 [Source:VGNC Symbol;Acc:VGNC:22409]
7	46105811	46105919	ENSECAG00000040355	eca-mir-1271b	miRNA	eca-mir-1271b [Source:miRBase;Acc:MI0028149]
7	46126157	46270868	ENSECAG00000016589	RFX1	protein_coding	regulatory factor X1 [Source:VGNC Symbol;Acc:VGNC:22326]
7	46148872	46155824	ENSECAG00000016571	DCAF15	protein_coding	DDB1 and CUL4 associated factor 15 [Source:VGNC Symbol;Acc:VGNC:59152]
7	46166874	46171235	ENSECAG00000016452	PODNL1	protein_coding	podocan like 1 [Source:VGNC Symbol;Acc:VGNC:59415]
7	46172309	46186510	ENSECAG00000014906	CC2D1A	protein_coding	coiled-coil and C2 domain containing 1A [Source:VGNC Symbol;Acc:VGNC:59148]
7	46186473	46202719	ENSECAG00000029150	BRME1	protein_coding	break repair meiotic recombinase recruitment factor 1 [Source:HGNC Symbol;Acc:HGNC:28153]
7	46205020	46207205	ENSECAG00000016293	NANOS3	protein_coding	nanos C2HC-type zinc finger 3 [Source:VGNC Symbol;Acc:VGNC:59278]
7	46398047	46592985	ENSECAG00000016371	CACNA1A	protein_coding	calcium voltage-gated channel subunit alpha1 A [Source:VGNC Symbol;Acc:VGNC:56017]
7	10542063	11198267	ENSECAG00000000340	CNTN5	protein_coding	contactin 5 [Source:VGNC Symbol;Acc:VGNC:59382]
7	46611777	46614492	ENSECAG00000039353		lncRNA
7	46619101	46619772	ENSECAG00000041395	IER2	protein_coding	immediate early response 2 [Source:VGNC Symbol;Acc:VGNC:18941]
7	46622683	46624924	ENSECAG00000013775	STX10	protein_coding	syntaxin 10 [Source:VGNC Symbol;Acc:VGNC:59426]
7	46627468	46646192	ENSECAG00000015051	NACC1	protein_coding	nucleus accumbens associated 1 [Source:VGNC Symbol;Acc:VGNC:20541]
7	46645945	46652945	ENSECAG00000016149	TRMT1	protein_coding	tRNA methyltransferase 1 [Source:VGNC Symbol;Acc:VGNC:58263]
7	46655802	46657619	ENSECAG00000028699	LYL1	protein_coding	LYL1 basic helix-loop-helix family member [Source:HGNC Symbol;Acc:HGNC:6734]
7	46658147	46752300	ENSECAG00000019690	NFIX	protein_coding	nuclear factor I X [Source:VGNC Symbol;Acc:VGNC:20711]
7	47278912	47280354	ENSECAG00000018175		protein_coding
7	48936540	48937976	ENSECAG00000041598		protein_coding
7	49496449	49498991	ENSECAG00000042319		protein_coding
7	49514134	49515498	ENSECAG00000042661		protein_coding
7	49555266	49556294	ENSECAG00000031831		protein_coding
7	49613184	49733469	ENSECAG00000040730		protein_coding
7	49633372	49696735	ENSECAG00000036480		protein_coding
7	49748612	49749976	ENSECAG00000017138		protein_coding
7	49813026	49814627	ENSECAG00000010608		protein_coding
7	49893740	49895662	ENSECAG00000043251		protein_coding
7	50004975	50170135	ENSECAG00000043020		protein_coding
7	73870223	73962250	ENSECAG00000015336	NUP98	protein_coding	nucleoporin 98 and 96 [Source:VGNC Symbol;Acc:VGNC:20977]
7	73985790	73995303	ENSECAG00000021514	PGAP2	protein_coding	post-GPI attachment to proteins 2 [Source:VGNC Symbol;Acc:VGNC:21348]
7	73997408	73997983	ENSECAG00000022965	RHOG	protein_coding	ras homolog family member G [Source:VGNC Symbol;Acc:VGNC:22377]
7	74020626	74191538	ENSECAG00000022968	STIM1	protein_coding	stromal interaction molecule 1 [Source:VGNC Symbol;Acc:VGNC:23677]
7	74057520	74057626	ENSECAG00000039291	U6	snRNA	U6 spliceosomal RNA [Source:RFAM;Acc:RF00026]
7	75232801	75233556	ENSECAG00000028853	OR52J3G	protein_coding	olfactory receptor family 52 subfamily J member 3G [Source:VGNC Symbol;Acc:VGNC:105458]
7	75255313	75256104	ENSECAG00000022671		protein_coding
7	75268914	75269873	ENSECAG00000031213	OR51L24	protein_coding	olfactory receptor family 51 subfamily L member 24 [Source:NCBI gene (formerly Entrezgene);Acc:100146503]
7	75277722	75278702	ENSECAG00000022685	OR51L23	protein_coding	olfactory receptor family 51 subfamily L member 23 [Source:VGNC Symbol;Acc:VGNC:105378]
7	75292191	75292952	ENSECAG00000022691	OR52E1	protein_coding	olfactory receptor family 52 subfamily E member 1 [Source:VGNC Symbol;Acc:VGNC:54816]
7	75298140	75299090	ENSECAG00000035872		protein_coding
7	75362568	75363503	ENSECAG00000022745	OR52E3	protein_coding	olfactory receptor family 52 subfamily E member 3 [Source:VGNC Symbol;Acc:VGNC:105419]
7	75405312	75406247	ENSECAG00000022796	OR52J1	protein_coding	olfactory receptor family 52 subfamily J member 1 [Source:VGNC Symbol;Acc:VGNC:105437]
7	75435030	75435662	ENSECAG00000022805	OR52E19E	protein_coding	olfactory receptor family 52 subfamily E member 19E [Source:VGNC Symbol;Acc:VGNC:105417]
7	75458229	75459173	ENSECAG00000037763	OR52S30	protein_coding	olfactory receptor family 52 subfamily S member 30 [Source:VGNC Symbol;Acc:VGNC:105468]
7	75467179	75468129	ENSECAG00000035950	OR52X6	protein_coding	olfactory receptor family 52 subfamily X member 6 [Source:VGNC Symbol;Acc:VGNC:105476]
7	75473555	75474313	ENSECAG00000022820	OR52E19	protein_coding	olfactory receptor family 52 subfamily E member 19 [Source:VGNC Symbol;Acc:VGNC:105416]
7	75518202	75519152	ENSECAG00000031602	OR52AB16	protein_coding	olfactory receptor family 52 subfamily AB member 16 [Source:VGNC Symbol;Acc:VGNC:105401]
7	75537544	75538494	ENSECAG00000038106	OR52A28	protein_coding	olfactory receptor family 52 subfamily A member 28 [Source:VGNC Symbol;Acc:VGNC:105393]
7	75547788	75548732	ENSECAG00000022846	OR52AD3	protein_coding	olfactory receptor family 52 subfamily AD member 3 [Source:VGNC Symbol;Acc:VGNC:105403]
7	75554155	75555099	ENSECAG00000032871	OR52S29	protein_coding	olfactory receptor family 52 subfamily S member 29 [Source:VGNC Symbol;Acc:VGNC:105467]
7	75571530	75623361	ENSECAG00000040584	OR52X3	protein_coding	olfactory receptor family 52 subfamily X member 3 [Source:VGNC Symbol;Acc:VGNC:105475]
7	75584796	75585746	ENSECAG00000029304	OR52AB15	protein_coding	olfactory receptor family 52 subfamily AB member 15 [Source:VGNC Symbol;Acc:VGNC:105400]
7	75637065	75643187	ENSECAG00000009771		protein_coding
7	75652445	75653404	ENSECAG00000031800	OR51L25	protein_coding	olfactory receptor family 51 subfamily L member 25 [Source:VGNC Symbol;Acc:VGNC:105379]
7	75667268	75668227	ENSECAG00000022876	OR51L4	protein_coding	olfactory receptor family 51 subfamily L member 4 [Source:VGNC Symbol;Acc:VGNC:105446]
7	75672267	75673280	ENSECAG00000022882	OR52Z20	protein_coding	olfactory receptor family 52 subfamily Z member 20 [Source:VGNC Symbol;Acc:VGNC:105479]
7	75712813	75713577	ENSECAG00000035610		protein_coding
7	75730284	75734474	ENSECAG00000009784	OR52AE15P	protein_coding	olfactory receptor family 52 subfamily AE member 15, pseudo [Source:VGNC Symbol;Acc:VGNC:105453]
7	75740651	75741601	ENSECAG00000032245	OR52A29	protein_coding	olfactory receptor family 52 subfamily A member 29 [Source:VGNC Symbol;Acc:VGNC:105394]
7	75769253	75770212	ENSECAG00000022916	OR51G4	protein_coding	olfactory receptor family 51 subfamily G member 4 [Source:VGNC Symbol;Acc:VGNC:105452]
7	75778674	75779621	ENSECAG00000022925	OR51AG1	protein_coding	olfactory receptor family 51 subfamily AG member 1 [Source:VGNC Symbol;Acc:VGNC:105352]
7	75788312	75789286	ENSECAG00000022927	OR51AA7	protein_coding	olfactory receptor family 51 subfamily AA member 7 [Source:VGNC Symbol;Acc:VGNC:105347]
7	75802951	75803907	ENSECAG00000022929	OR51AB6	protein_coding	olfactory receptor family 51 subfamily AB member 6 [Source:VGNC Symbol;Acc:VGNC:105348]
7	75808346	75813074	ENSECAG00000028592	OR51AC9P	protein_coding	olfactory receptor family 51 subfamily AC member 9, pseudo [Source:VGNC Symbol;Acc:VGNC:105350]
7	75823651	75824595	ENSECAG00000022934	OR51AH3	protein_coding	olfactory receptor family 51 subfamily AH member 3 [Source:VGNC Symbol;Acc:VGNC:105353]
7	75829672	75876677	ENSECAG00000022938		protein_coding
7	75846470	75847426	ENSECAG00000022946	OR52Z12	protein_coding	olfactory receptor family 52 subfamily Z member 12 [Source:VGNC Symbol;Acc:VGNC:105478]
7	75862229	75862993	ENSECAG00000033239		protein_coding
7	75889468	75890421	ENSECAG00000022982	OR52AE14	protein_coding	olfactory receptor family 52 subfamily AE member 14 [Source:VGNC Symbol;Acc:VGNC:105405]
7	17470786	17519805	ENSECAG00000019266	SLC35F2	protein_coding	solute carrier family 35 member F2 [Source:VGNC Symbol;Acc:VGNC:58249]
7	17772493	17824195	ENSECAG00000008226	NPAT	protein_coding	nuclear protein, coactivator of histone transcription [Source:VGNC Symbol;Acc:VGNC:50601]
7	17823689	17941470	ENSECAG00000021147	ATM	protein_coding	ATM serine/threonine kinase [Source:VGNC Symbol;Acc:VGNC:15634]
7	76769165	76843637	ENSECAG00000016298		protein_coding
7	78237112	78238176	ENSECAG00000040532		protein_coding
7	78243242	78244378	ENSECAG00000036649		pseudogene
7	78275967	78276069	ENSECAG00000026527	U6	snRNA	U6 spliceosomal RNA [Source:RFAM;Acc:RF00026]
7	78325743	78326693	ENSECAG00000032547	OR2AG2C	protein_coding	olfactory receptor family 2 subfamily AG member 2C [Source:VGNC Symbol;Acc:VGNC:105047]
7	78343369	78344319	ENSECAG00000002922	OR2AG1	protein_coding	olfactory receptor family 2 subfamily AG member 1 [Source:VGNC Symbol;Acc:VGNC:105043]
7	78351902	78352831	ENSECAG00000042408	OR2D39	protein_coding	olfactory receptor family 2 subfamily D member 39 [Source:VGNC Symbol;Acc:VGNC:105082]
7	78370158	78378795	ENSECAG00000041255		lncRNA
7	54218404	54228097	ENSECAG00000030953		protein_coding
7	54263275	54263389	ENSECAG00000039030	eca-mir-8993-2	miRNA	eca-mir-8993-2 [Source:miRBase;Acc:MI0028160]
7	54286920	54287014	ENSECAG00000034741	U6	snRNA	U6 spliceosomal RNA [Source:RFAM;Acc:RF00026]
7	54363821	54366915	ENSECAG00000041620		pseudogene
7	54383369	54394202	ENSECAG00000012836	ZNF558	protein_coding	zinc finger protein 558 [Source:NCBI gene (formerly Entrezgene);Acc:100064134]
7	54402964	54408777	ENSECAG00000043478		lncRNA
7	54432724	54444008	ENSECAG00000015648		protein_coding
7	54520711	54521649	ENSECAG00000029785	OR7D17	protein_coding	olfactory receptor family 7 subfamily D member 17 [Source:VGNC Symbol;Acc:VGNC:105794]
7	79724184	79811478	ENSECAG00000019305	TUB	protein_coding	TUB bipartite transcription factor [Source:VGNC Symbol;Acc:VGNC:24654]
7	54539919	54544278	ENSECAG00000029264		protein_coding
7	54570800	54571847	ENSECAG00000030903		protein_coding
7	54611387	54613913	ENSECAG00000028938		lncRNA
7	54620878	54622011	ENSECAG00000043348		lncRNA
7	54632217	54636576	ENSECAG00000032552		protein_coding
7	54654853	54655792	ENSECAG00000033546	OR7D28P	pseudogene	olfactory receptor family 7 subfamily D member 28, pseudo [Source:VGNC Symbol;Acc:VGNC:105803]
7	54692701	54693636	ENSECAG00000005446	OR2Z1	protein_coding	olfactory receptor family 2 subfamily Z member 1 [Source:NCBI gene (formerly Entrezgene);Acc:100055731]
7	54708276	54712635	ENSECAG00000005142		protein_coding
7	54772786	54774030	ENSECAG00000042529		pseudogene
7	79974831	79983448	ENSECAG00000035595		lncRNA
7	80020601	80034456	ENSECAG00000040874		lncRNA
7	21919580	22221665	ENSECAG00000019193	NCAM1	protein_coding	neural cell adhesion molecule 1 [Source:VGNC Symbol;Acc:VGNC:20573]
7	55142473	55218304	ENSECAG00000008947	HEPHL1	protein_coding	hephaestin like 1 [Source:VGNC Symbol;Acc:VGNC:18751]
7	81021657	81024782	ENSECAG00000038726		lncRNA
7	81039819	81105269	ENSECAG00000022426	SWAP70	protein_coding	switching B cell complex subunit SWAP70 [Source:VGNC Symbol;Acc:VGNC:56790]
7	81130569	81595262	ENSECAG00000023537	SBF2	protein_coding	SET binding factor 2 [Source:VGNC Symbol;Acc:VGNC:22706]
7	81513449	81515611	ENSECAG00000032645		protein_coding
7	81595283	81606616	ENSECAG00000024531	ADM	protein_coding	adrenomedullin [Source:VGNC Symbol;Acc:VGNC:55775]
7	58694710	58695945	ENSECAG00000028200		protein_coding
7	58719651	58783203	ENSECAG00000022737	FOLH1	protein_coding	folate hydrolase 1 [Source:HGNC Symbol;Acc:HGNC:3788]
7	58918537	59064956	ENSECAG00000010054	NOX4	protein_coding	NADPH oxidase 4 [Source:VGNC Symbol;Acc:VGNC:20824]
7	1372	11330	ENSECAG00000028640	PLPP2	protein_coding	phospholipid phosphatase 2 [Source:HGNC Symbol;Acc:HGNC:9230]
7	19397	70914	ENSECAG00000008598	MIER2	protein_coding	MIER family member 2 [Source:VGNC Symbol;Acc:VGNC:20182]
7	90573	93903	ENSECAG00000035041	C2CD4C	protein_coding	C2 calcium dependent domain containing 4C [Source:HGNC Symbol;Acc:HGNC:29417]
7	94161	120822	ENSECAG00000009683	SHC2	protein_coding	SHC adaptor protein 2 [Source:VGNC Symbol;Acc:VGNC:59422]
7	123225	128019	ENSECAG00000039535	ODF3L2	protein_coding	outer dense fiber of sperm tails 3 like 2 [Source:HGNC Symbol;Acc:HGNC:26841]
7	143807	146930	ENSECAG00000040001		protein_coding
7	148244	155189	ENSECAG00000003591	TPGS1	protein_coding	tubulin polyglutamylase complex subunit 1 [Source:VGNC Symbol;Acc:VGNC:59428]
7	160308	182064	ENSECAG00000032804		protein_coding
7	85401208	85584700	ENSECAG00000024797	PDE3B	protein_coding	phosphodiesterase 3B [Source:VGNC Symbol;Acc:VGNC:21244]
7	171822	179905	ENSECAG00000035356	GZMM	protein_coding	granzyme M [Source:HGNC Symbol;Acc:HGNC:4712]
7	188439	195919	ENSECAG00000012389	BSG	protein_coding	basigin [Source:VGNC Symbol;Acc:VGNC:59146]
7	200577	220440	ENSECAG00000039849	HCN2	protein_coding	hyperpolarization activated cyclic nucleotide gated potassium and sodium channel 2 [Source:HGNC Symbol;Acc:HGNC:4846]
7	220517	239421	ENSECAG00000032711	POLRMT	protein_coding	RNA polymerase mitochondrial [Source:HGNC Symbol;Acc:HGNC:9200]
7	85580109	85751587	ENSECAG00000007597	CYP2R1	protein_coding	cytochrome P450 family 2 subfamily R member 1 [Source:VGNC Symbol;Acc:VGNC:50575]
7	239766	241910	ENSECAG00000039463	FGF22	protein_coding	fibroblast growth factor 22 [Source:HGNC Symbol;Acc:HGNC:3679]
7	243586	252398	ENSECAG00000026845	RNF126	protein_coding	ring finger protein 126 [Source:VGNC Symbol;Acc:VGNC:58234]
7	260137	266139	ENSECAG00000003580	FSTL3	protein_coding	follistatin like 3 [Source:HGNC Symbol;Acc:HGNC:3973]
7	268054	272517	ENSECAG00000034904	PRSS57	protein_coding	serine protease 57 [Source:HGNC Symbol;Acc:HGNC:31397]
7	271792	279480	ENSECAG00000033590		protein_coding
7	280204	302426	ENSECAG00000035522	PALM	protein_coding	paralemmin [Source:HGNC Symbol;Acc:HGNC:8594]
7	302791	303804	ENSECAG00000035074		lncRNA
7	304005	305222	ENSECAG00000030569		lncRNA
7	308140	312379	ENSECAG00000029475	MISP	protein_coding	mitotic spindle positioning [Source:HGNC Symbol;Acc:HGNC:27000]
7	332427	333824	ENSECAG00000033686		lncRNA
7	334087	343864	ENSECAG00000018845	PTBP1	protein_coding	polypyrimidine tract binding protein 1 [Source:VGNC Symbol;Acc:VGNC:56779]
7	345299	350296	ENSECAG00000006905	PLPPR3	protein_coding	phospholipid phosphatase related 3 [Source:VGNC Symbol;Acc:VGNC:59414]
7	354224	356828	ENSECAG00000040617	AZU1	protein_coding	azurocidin 1 [Source:HGNC Symbol;Acc:HGNC:913]
7	361773	368078	ENSECAG00000009674	ELANE	protein_coding	elastase, neutrophil expressed [Source:HGNC Symbol;Acc:HGNC:3309]
7	362199	363002	ENSECAG00000040021		protein_coding
7	369962	373195	ENSECAG00000036123		protein_coding
7	377138	389687	ENSECAG00000021059	MED16	protein_coding	mediator complex subunit 16 [Source:VGNC Symbol;Acc:VGNC:59409]
7	391610	391716	ENSECAG00000032484	U6	snRNA	U6 spliceosomal RNA [Source:RFAM;Acc:RF00026]
7	396039	403752	ENSECAG00000000003	R3HDM4	protein_coding	R3H domain containing 4 [Source:VGNC Symbol;Acc:VGNC:59417]
7	407092	411158	ENSECAG00000031157		protein_coding
7	421583	443378	ENSECAG00000011779	ARID3A	protein_coding	AT-rich interaction domain 3A [Source:VGNC Symbol;Acc:VGNC:84442]
7	449826	456040	ENSECAG00000038916	WDR18	protein_coding	WD repeat domain 18 [Source:HGNC Symbol;Acc:HGNC:17956]
7	87418156	87616173	ENSECAG00000011848	PLEKHA7	protein_coding	pleckstrin homology domain containing A7 [Source:VGNC Symbol;Acc:VGNC:21562]
7	456780	471161	ENSECAG00000028369	GRIN3B	protein_coding	glutamate ionotropic receptor NMDA type subunit 3B [Source:HGNC Symbol;Acc:HGNC:16768]
7	87642163	87644801	ENSECAG00000014928	RPS13	protein_coding	ribosomal protein S13 [Source:VGNC Symbol;Acc:VGNC:22546]
7	87647067	87719392	ENSECAG00000014963	PIK3C2A	protein_coding	phosphatidylinositol-4-phosphate 3-kinase catalytic subunit type 2 alpha [Source:VGNC Symbol;Acc:VGNC:21442]
7	469779	477756	ENSECAG00000032898	TMEM259	protein_coding	transmembrane protein 259 [Source:HGNC Symbol;Acc:HGNC:17039]
7	483063	488910	ENSECAG00000032097	CNN2	protein_coding	calponin 2 [Source:HGNC Symbol;Acc:HGNC:2156]
7	491839	507695	ENSECAG00000035691		pseudogene
7	62189663	63988637	ENSECAG00000013426	DLG2	protein_coding	discs large MAGUK scaffold protein 2 [Source:HGNC Symbol;Acc:HGNC:2901]
7	509267	522176	ENSECAG00000010977	ARHGAP45	protein_coding	Rho GTPase activating protein 45 [Source:VGNC Symbol;Acc:VGNC:59144]
7	642245	644369	ENSECAG00000012169	ATP5F1D	protein_coding	ATP synthase F1 subunit delta [Source:VGNC Symbol;Acc:VGNC:58124]
7	649402	655375	ENSECAG00000041037	MIDN	protein_coding	midnolin [Source:HGNC Symbol;Acc:HGNC:16298]
7	667349	670352	ENSECAG00000028247	CIRBP	protein_coding	cold inducible RNA binding protein [Source:HGNC Symbol;Acc:HGNC:1982]
7	671557	673539	ENSECAG00000039910	FAM174C	protein_coding	family with sequence similarity 174 member C [Source:HGNC Symbol;Acc:HGNC:26073]
7	680282	693400	ENSECAG00000036611	EFNA2	protein_coding	ephrin A2 [Source:HGNC Symbol;Acc:HGNC:3222]
7	88539125	88667245	ENSECAG00000011404		protein_coding
7	88625523	88728926	ENSECAG00000013758	SAA	protein_coding	serum amyloid A1 [Source:NCBI gene (formerly Entrezgene);Acc:100033905]
7	88639849	88646922	ENSECAG00000030592		protein_coding
7	88650087	88654684	ENSECAG00000034393		protein_coding
7	32289331	32290265	ENSECAG00000035800	OR10G7BP	pseudogene	olfactory receptor family 10 subfamily G member 7B, pseudo [Source:VGNC Symbol;Acc:VGNC:104816]
7	32586980	32587915	ENSECAG00000031860	OR10D4D	protein_coding	olfactory receptor family 10 subfamily D member 4D [Source:VGNC Symbol;Acc:VGNC:104808]
7	2396535	2398905	ENSECAG00000032032		lncRNA
7	2406691	2486049	ENSECAG00000008134	NFIC	protein_coding	nuclear factor I C [Source:VGNC Symbol;Acc:VGNC:51994]
7	2541578	2596839	ENSECAG00000039454	CACTIN	protein_coding	cactin, spliceosome C complex subunit [Source:HGNC Symbol;Acc:HGNC:29938]
7	2570846	2578858	ENSECAG00000038039	TBXA2R	protein_coding	thromboxane A2 receptor [Source:HGNC Symbol;Acc:HGNC:11608]
7	2598300	2646817	ENSECAG00000033728	PIP5K1C	protein_coding	phosphatidylinositol-4-phosphate 5-kinase type 1 gamma [Source:HGNC Symbol;Acc:HGNC:8996]
7	2656445	2674614	ENSECAG00000011885	TJP3	protein_coding	tight junction protein 3 [Source:VGNC Symbol;Acc:VGNC:24120]
7	2661099	2964098	ENSECAG00000020547	EEF2	protein_coding	eukaryotic translation elongation factor 2 [Source:VGNC Symbol;Acc:VGNC:17432]
7	2673812	2680730	ENSECAG00000021308	APBA3	protein_coding	amyloid beta protein binding family A member 3 [Source:VGNC Symbol;Acc:VGNC:59379]
7	2681417	2683269	ENSECAG00000001515	MRPL54	protein_coding	mitochondrial ribosomal protein L54 [Source:VGNC Symbol;Acc:VGNC:59410]
7	2685911	2687047	ENSECAG00000027953	RAX2	protein_coding	retina and anterior neural fold homeobox 2 [Source:HGNC Symbol;Acc:HGNC:18286]
7	2690315	2746083	ENSECAG00000007090	ZFR2	protein_coding	zinc finger RNA binding protein 2 [Source:VGNC Symbol;Acc:VGNC:25226]
7	35698037	35812367	ENSECAG00000021090		protein_coding
7	35765089	35869617	ENSECAG00000031671		protein_coding
7	35774691	35779795	ENSECAG00000021268		protein_coding
7	35775756	35848878	ENSECAG00000031195		protein_coding
7	35844223	35851361	ENSECAG00000041887		protein_coding
7	35870715	35873527	ENSECAG00000029653		protein_coding
7	35882916	35906098	ENSECAG00000043008		lncRNA
7	3390125	3392110	ENSECAG00000025083	FEM1A	protein_coding	fem-1 homolog A [Source:HGNC Symbol;Acc:HGNC:16934]
7	3401414	3403563	ENSECAG00000004791	TICAM1	protein_coding	toll like receptor adaptor molecule 1 [Source:VGNC Symbol;Acc:VGNC:49344]
7	3416988	3432564	ENSECAG00000009572	PLIN3	protein_coding	perilipin 3 [Source:VGNC Symbol;Acc:VGNC:56775]
7	3444798	3454052	ENSECAG00000012938	ARRDC5	protein_coding	arrestin domain containing 5 [Source:VGNC Symbol;Acc:VGNC:15548]
7	3456650	3487264	ENSECAG00000013193	UHRF1	protein_coding	ubiquitin like with PHD and ring finger domains 1 [Source:VGNC Symbol;Acc:VGNC:24781]
7	3492089	3610610	ENSECAG00000014752	KDM4B	protein_coding	lysine demethylase 4B [Source:VGNC Symbol;Acc:VGNC:56644]
7	3592293	3592431	ENSECAG00000030341	eca-mir-8982	miRNA	eca-mir-8982 [Source:miRBase;Acc:MI0028138]
7	3647898	3742946	ENSECAG00000032438	PTPRS	protein_coding	protein tyrosine phosphatase receptor type S [Source:HGNC Symbol;Acc:HGNC:9681]
7	43108173	43156743	ENSECAG00000012105	IGSF9B	protein_coding	immunoglobulin superfamily member 9B [Source:VGNC Symbol;Acc:VGNC:18984]
7	43261488	43324210	ENSECAG00000015550	JAM3	protein_coding	junctional adhesion molecule 3 [Source:VGNC Symbol;Acc:VGNC:49318]
7	43327359	43391974	ENSECAG00000018370	NCAPD3	protein_coding	non-SMC condensin II complex subunit D3 [Source:VGNC Symbol;Acc:VGNC:20576]
7	43393063	43436204	ENSECAG00000011007	ACAD8	protein_coding	acyl-CoA dehydrogenase family member 8 [Source:VGNC Symbol;Acc:VGNC:14965]
7	43415012	43420148	ENSECAG00000001596	THYN1	protein_coding	thymocyte nuclear protein 1 [Source:VGNC Symbol;Acc:VGNC:24098]
7	43439308	43443045	ENSECAG00000034679		protein_coding
7	43483516	43527610	ENSECAG00000019629		protein_coding
7	43577518	43698132	ENSECAG00000024922	GLB1L2	protein_coding	galactosidase beta 1 like 2 [Source:VGNC Symbol;Acc:VGNC:56625]
7	5444158	5452207	ENSECAG00000016424	STXBP2	protein_coding	syntaxin binding protein 2 [Source:VGNC Symbol;Acc:VGNC:56789]
7	5460957	5462512	ENSECAG00000016421	RETN	protein_coding	resistin [Source:VGNC Symbol;Acc:VGNC:59419]
7	5467197	5470298	ENSECAG00000037539		protein_coding
7	5472292	5472858	ENSECAG00000001830	TRAPPC5	pseudogene	trafficking protein particle complex subunit 5 [Source:VGNC Symbol;Acc:VGNC:59429]
7	5474820	5484617	ENSECAG00000009646	FCER2	protein_coding	Fc fragment of IgE receptor II [Source:VGNC Symbol;Acc:VGNC:17974]
7	5499634	5581504	ENSECAG00000003702		protein_coding
7	6136468	6198229	ENSECAG00000000295	MRE11	protein_coding	MRE11 homolog, double strand break repair nuclease [Source:VGNC Symbol;Acc:VGNC:20310]
7	6201821	6203826	ENSECAG00000024188	ANKRD49	protein_coding	ankyrin repeat domain 49 [Source:VGNC Symbol;Acc:VGNC:15339]
8	60533	81381	ENSECAG00000026825		protein_coding
8	87170	88223	ENSECAG00000042370		lncRNA
8	109210	133586	ENSECAG00000004778	RTN4R	protein_coding	reticulon 4 receptor [Source:VGNC Symbol;Acc:VGNC:22618]
8	133889	135118	ENSECAG00000036179		lncRNA
8	154306	156123	ENSECAG00000034862		lncRNA
8	185533	230573	ENSECAG00000000562	ZDHHC8	protein_coding	zinc finger DHHC-type palmitoyltransferase 8 [Source:VGNC Symbol;Acc:VGNC:25204]
8	212000	214329	ENSECAG00000030675	CCDC188	protein_coding	coiled-coil domain containing 188 [Source:HGNC Symbol;Acc:HGNC:51899]
8	391568	450552	ENSECAG00000005359	COMT	protein_coding	catechol-O-methyltransferase [Source:NCBI gene (formerly Entrezgene);Acc:100146509]
8	450315	501220	ENSECAG00000026879	TXNRD2	protein_coding	thioredoxin reductase 2 [Source:VGNC Symbol;Acc:VGNC:58705]
8	1292857	1347690	ENSECAG00000039106		protein_coding
8	1359547	1360588	ENSECAG00000004133		protein_coding
8	2441936	2498274	ENSECAG00000015213		protein_coding
8	2502103	2578749	ENSECAG00000011312	RSPH14	protein_coding	radial spoke head 14 homolog [Source:VGNC Symbol;Acc:VGNC:22599]
8	2515482	2515606	ENSECAG00000039568	eca-mir-9008	miRNA	eca-mir-9008 [Source:miRBase;Acc:MI0028169]
8	2535174	2565850	ENSECAG00000011443	GNAZ	protein_coding	G protein subunit alpha z [Source:VGNC Symbol;Acc:VGNC:18422]
8	3416715	3753502	ENSECAG00000039582		protein_coding
8	3417351	3419359	ENSECAG00000039724		protein_coding
8	3518996	3623090	ENSECAG00000041109		protein_coding
8	3981353	3992992	ENSECAG00000000130		pseudogene
8	3992000	4065757	ENSECAG00000040913		protein_coding
8	4286376	4290564	ENSECAG00000042565		lncRNA
8	4318253	4322235	ENSECAG00000040599		lncRNA
8	4340638	4496841	ENSECAG00000042287		protein_coding
8	4434072	4440173	ENSECAG00000018460		protein_coding
8	4515841	4695678	ENSECAG00000043457		protein_coding
8	4833505	4902117	ENSECAG00000042448		protein_coding
8	24238962	24254652	ENSECAG00000023752	P2RX4	protein_coding	purinergic receptor P2X 4 [Source:VGNC Symbol;Acc:VGNC:50960]
8	24260326	24289863	ENSECAG00000012142	CAMKK2	protein_coding	calcium/calmodulin dependent protein kinase kinase 2 [Source:VGNC Symbol;Acc:VGNC:55187]
8	72737931	72827074	ENSECAG00000017857	SMAD4	protein_coding	SMAD family member 4 [Source:VGNC Symbol;Acc:VGNC:23313]
8	5469817	5569207	ENSECAG00000010551	MAPK1	protein_coding	mitogen-activated protein kinase 1 [Source:VGNC Symbol;Acc:VGNC:19954]
8	5625768	5649009	ENSECAG00000020493	TOP3B	protein_coding	DNA topoisomerase III beta [Source:VGNC Symbol;Acc:VGNC:50519]
8	5656704	5658124	ENSECAG00000037592		lncRNA
8	5670819	5678039	ENSECAG00000014327		protein_coding
8	5685652	5685788	ENSECAG00000036572	eca-mir-9003	miRNA	eca-mir-9003 [Source:miRBase;Acc:MI0028163]
8	5697291	5706832	ENSECAG00000035252		protein_coding
8	5754937	5755245	ENSECAG00000005188		IG_V_gene
8	5775489	5866158	ENSECAG00000041024		protein_coding
8	5796333	5796972	ENSECAG00000041501		protein_coding
8	5882847	5883748	ENSECAG00000033354		protein_coding
[truncated: 106 more rows]

## Sheet: Table S6
Category	Term	genes	%	p-value	p-benjamini
KEGG_PATHWAY	Olfactory transduction	311	16.7	8.6e-83	2.7e-80
KEGG_PATHWAY	Staphylococcus aureus infection	28	1.5	3.4e-07	5.2e-05
KEGG_PATHWAY	Graft-versus-host disease	22	1.2	9.1e-07	9.4e-05
KEGG_PATHWAY	Autoimmune thyroid disease	23	1.2	1.9e-06	0.00015
KEGG_PATHWAY	Antigen processing and presentation	21	1.1	2.6e-05	0.0013
KEGG_PATHWAY	Type I diabetes mellitus	20	1.1	2.6e-05	0.0013
KEGG_PATHWAY	NOD-like receptor signaling pathway	33	1.8	7.3e-05	0.0032
KEGG_PATHWAY	Allograft rejection	17	0.9	0.00022	0.0086
KEGG_PATHWAY	Tuberculosis	30	1.6	0.0013	0.04
KEGG_PATHWAY	Leishmaniasis	17	0.9	0.0013	0.04
GOTERM_BP_DIRECT	immune response	66	3.5	4.3e-23	9.9e-20
GOTERM_BP_DIRECT	sensory perception of smell	41	2.2	1.1e-15	1.3e-12
GOTERM_BP_DIRECT	G-protein coupled receptor signaling pathway	61	3.3	4.1e-14	3.1e-11
GOTERM_BP_DIRECT	phagocytosis, recognition	21	1.1	4.5e-11	2.6e-08
GOTERM_BP_DIRECT	phagocytosis, engulfment	21	1.1	2.2e-10	9.9e-08
GOTERM_BP_DIRECT	adaptive immune response	22	1.2	6.5e-10	2.2e-07
GOTERM_BP_DIRECT	positive regulation of B cell activation	19	1	6.8e-10	2.2e-07
GOTERM_BP_DIRECT	B cell receptor signaling pathway	22	1.2	1.2e-08	3.4e-06
GOTERM_BP_DIRECT	complement activation, classical pathway	20	1.1	2e-08	5.2e-06
GOTERM_BP_DIRECT	membrane disruption in other organism	10	0.5	9.1e-08	2.1e-05
GOTERM_BP_DIRECT	innate immune response	44	2.4	2.7e-07	5.6e-05
GOTERM_BP_DIRECT	defense response to Gram-positive bacterium	21	1.1	3.9e-07	7.5e-05
GOTERM_BP_DIRECT	regulation of liquid surface tension	7	0.4	2.2e-06	0.00039
GOTERM_BP_DIRECT	antigen processing and presentation	13	0.7	3e-06	0.00049
GOTERM_BP_DIRECT	ethanol oxidation	7	0.4	6.3e-06	0.00096
GOTERM_BP_DIRECT	antigen processing and presentation of peptide or polysaccharide antigen via MHC class II	8	0.4	7.1e-06	0.001
GOTERM_BP_DIRECT	antimicrobial humoral immune response mediated by antimicrobial peptide	16	0.9	1e-05	0.0014
GOTERM_BP_DIRECT	innate immune response in mucosa	11	0.6	1.1e-05	0.0014
GOTERM_BP_DIRECT	response to bacterium	20	1.1	2e-05	0.0024
GOTERM_BP_DIRECT	antibacterial humoral response	14	0.8	2.2e-05	0.0025
GOTERM_BP_DIRECT	defense response to virus	24	1.3	2.4e-05	0.0026
GOTERM_BP_DIRECT	defense response to bacterium	24	1.3	4.3e-05	0.0045
GOTERM_BP_DIRECT	natural killer cell activation involved in immune response	8	0.4	6.4e-05	0.0064
GOTERM_BP_DIRECT	response to exogenous dsRNA	10	0.5	7.7e-05	0.0074
GOTERM_BP_DIRECT	positive regulation of peptidyl-serine phosphorylation of STAT protein	8	0.4	0.00015	0.013
GOTERM_BP_DIRECT	T cell activation involved in immune response	8	0.4	0.00015	0.013
GOTERM_BP_DIRECT	B cell proliferation	9	0.5	0.00015	0.013
GOTERM_BP_DIRECT	antigen processing and presentation of endogenous peptide antigen via MHC class Ib	7	0.4	0.00017	0.014
GOTERM_BP_DIRECT	G-protein coupled receptor signaling pathway, coupled to cyclic nucleotide second messenger	11	0.6	0.00023	0.018
GOTERM_BP_DIRECT	chemical synaptic transmission	22	1.2	0.00045	0.035
GOTERM_BP_DIRECT	negative regulation of viral entry into host cell	7	0.4	0.00058	0.043
GOTERM_CC_DIRECT	integral component of membrane	662	35.5	3.7e-38	1.8e-35
GOTERM_CC_DIRECT	plasma membrane	410	22	4.4e-29	1.1e-26
GOTERM_CC_DIRECT	immunoglobulin complex, circulating	19	1	2.9e-09	4.6e-07
GOTERM_CC_DIRECT	MHC class II protein complex	8	0.4	0.00014	0.017
GOTERM_CC_DIRECT	external side of plasma membrane	47	2.5	0.00035	0.031
GOTERM_CC_DIRECT	extracellular space	136	7.3	0.00038	0.031
GOTERM_MF_DIRECT	olfactory receptor activity	355	19.1	6.9e-138	5.3e-135
GOTERM_MF_DIRECT	G-protein coupled receptor activity	358	19.2	9.8e-110	3.8e-107
GOTERM_MF_DIRECT	odorant binding	71	3.8	2e-17	5.1e-15
GOTERM_MF_DIRECT	immunoglobulin receptor binding	19	1	1.4e-08	2.6e-06
GOTERM_MF_DIRECT	antigen binding	20	1.1	1.9e-08	2.9e-06
GOTERM_MF_DIRECT	alcohol dehydrogenase activity, zinc-dependent	7	0.4	7.8e-06	0.00099
GOTERM_MF_DIRECT	type I interferon receptor binding	9	0.5	2.7e-05	0.0029
GOTERM_MF_DIRECT	oxidoreductase activity, acting on paired donors, with incorporation or reduction of molecular oxygen	15	0.8	0.00012	0.011
GOTERM_MF_DIRECT	purine-nucleoside phosphorylase activity	5	0.3	0.00022	0.019
GOTERM_MF_DIRECT	G-protein coupled serotonin receptor activity	11	0.6	0.00064	0.049
